# Supplementary material for: Application of metagenomic shotgun sequencing to detect vector-borne pathogens in clinical blood samples
Source: PLoS One. 2019 Oct 2;14(10):e0222915. doi: 10.1371/journal.pone.0222915 (PMC6774502; doi:10.1371/journal.pone.0222915)
Supplement: S1 Table — (XLSX) [file pone.0222915.s001.xlsx]

## Sheet: Borrelia
		GOTTCHA BACTERIA										PROTOZOA
LEVEL	NAME	TAXID	READ_COUNT	TOTAL_BP_MAPPED	TOTAL_BP_MISMATCH	LINEAR_LENGTH	LINEAR_DOC	REL_ABUNDANCE				LEVEL	NAME	TAXID	READ_COUNT	TOTAL_BP_MAPPED	TOTAL_BP_MISMATCH	LINEAR_LENGTH	LINEAR_DOC	REL_ABUNDANCE
superkingdom	Bacteria	2	5399116	389142849	3742655	771520	504.385	1				superkingdom	Eukaryota	2759	75	7941	118	7852	1.0113	1
phylum	Spirochaetes	203691	5397405	388935663	3740656	654813	593.965	0.9931				phylum	Apicomplexa	5794	75	7941	118	7852	1.0113	1
phylum	Actinobacteria	201174	1688	206018	1983	115600	1.7822	0.003				class	Aconoidasida	422676	75	7941	118	7852	1.0113	1
phylum	Bacteroidetes	976	5	168	2	125	1.344	0.0022				family	Babesiidae	32594	75	7941	118	7852	1.0113	1
phylum	Proteobacteria	1224	13	748	12	735	1.0177	0.0017				genus	Babesia	5864	75	7941	118	7852	1.0113	1
class	Spirochaetia	203692	5397405	388935663	3740656	654813	593.965	0.9936				species	Babesia microti	5868	75	7941	118	7852	1.0113	1
class	Actinobacteria	1760	1688	206018	1983	115600	1.7822	0.003
class	Gammaproteobacteria	1236	5	241	5	236	1.0212	0.0017
class	Betaproteobacteria	28216	8	507	7	499	1.016	0.0017
order	Spirochaetales	136	5397405	388935663	3740656	654813	593.965	0.9936
order	Corynebacteriales	85007	1687	205911	1983	115494	1.7829	0.003
order	Enterobacteriales	91347	3	138	4	135	1.0222	0.0017
order	Burkholderiales	80840	6	445	7	439	1.0137	0.0017
family	Borreliaceae	1643685	5397403	388935582	3740654	654734	594.036	0.9936
family	Corynebacteriaceae	1653	1687	205911	1983	115494	1.7829	0.003
family	Enterobacteriaceae	543	3	138	4	135	1.0222	0.0017
family	Comamonadaceae	80864	3	205	3	202	1.0149	0.0017
genus	Borrelia	138	5397402	388935552	3740654	654705	594.062	0.997
genus	Corynebacterium	1716	1687	205911	1983	115494	1.7829	0.003
species	Borrelia hermsii	140	5393026	388642063	3721927	644325	603.177	0.7102
species	Borrelia parkeri	141	2335	183253	13190	1041	176.036	0.2073
species	Borrelia persica	44448	878	67940	5123	1300	52.2615	0.0615
species	Borrelia coriaceae	144	1050	36736	196	3371	10.8977	0.0128
species	Borrelia duttonii	40834	8	262	2	138	1.8986	0.0022
species	Corynebacterium glutamicum	1718	1684	205812	1983	115398	1.7835	0.0021
species	Borrelia miyamotoi	47466	98	5032	212	4271	1.1782	0.0014
species	Borrelia hispanica	40835	4	137	1	133	1.0301	0.0012
species	Borrelia crocidurae	29520	3	129	3	126	1.0238	0.0012
LMAT GENUS											LMAT SPECIES
Average Read Score	Total Read Score	Read Count	Pcnt. rRNA	No. Genes	No. Gene Reads	TaxID	Name	Strain Info			Average Read Score	Total Read Score	Read Count	Pcnt. rRNA	No. Genes	No. Gene Reads	TaxID	Name	Strain Info
0.0476	245251	5155036	0.0049	1120	4702591	138	Borrelia				0.0483	241543	4997666	0.002	1024	4605323	140	Borrelia hermsii	51683.7	1265643	314723	no rank,Borrelia hermsii HS1
0.0091	246.357	27147	0	42	6151	5890	Tetrahymena				0.05	10078	201641	0.0003	473	32712	9606	Homo sapiens
0.0427	83.9296	1965	0.026	4	49	1716	Corynebacterium				0.0407	457.14	11245	0.0008	16	5053	32630	synthetic construct
0.0067	59.5445	8895	0	24	1806	1485	Clostridium				0.0097	364.951	37681	0	56	10691	144	Borrelia coriaceae	364.938	37679	1408429	no rank,Borrelia coriaceae ATCC 43381
0.0099	54.7509	5553	0	3	456	184462	Hyaloperonospora				0.044	69.0925	1569	0.0268	4	49	1718	Corynebacterium glutamicum	29.3642	675	1204414	no rank,Corynebacterium glutamicum K051
0.0058	27.8956	4850	0	11	1282	5820	Plasmodium				0.0087	56.1395	6452	0.0002	7	686	5911	Tetrahymena thermophila	56.1395	6452	312017	no rank,Tetrahymena thermophila SB210
0.0066	25.6229	3909	0	9	764	2949	Symbiodinium				0.0099	54.7509	5553	0	3	456	272952	Hyaloperonospora arabidopsidis	54.7509	5553	559515	no rank,Hyaloperonospora arabidopsidis Emoy2
0.0052	24.4994	4748	0	5	635	46432	Reticulomyxa				0.0093	54.7012	5865	0	0	0	693272	Cafeteria roenbergensis virus BV-PW1
0.0059	23.9065	4075	0	9	1331	5782	Dictyostelium				0.0081	54.5122	6710	0	12	3076	40834	Borrelia duttonii	5.67858	555	1432657	no rank,Borrelia duttonii CR2A
0.0057	23.5231	4132	0	6	1048	5800	Eimeria				0.0273	44.3693	1624	0	0	0	700750	Candidatus Poribacteria sp. WGA-A3
0.0051	20.4278	3972	0	13	1461	1386	Bacillus				0.0078	35.4153	4534	0	7	604	5897	Tetrahymena elliotti	35.4153	4534	1075773	no rank,Tetrahymena elliotti 4EA
0.0064	19.1027	2963	0	5	709	1578	Lactobacillus				0.0066	27.9717	4254	0	21	2197	29520	Borrelia crocidurae
0.007	17.8785	2540	0	4	539	1350	Enterococcus				0.0066	25.6229	3909	0	9	764	1202447	Symbiodinium minutum	25.6229	3909	1280413	no rank,Symbiodinium minutum Mf 1.05b.01
0.0047	14.3695	3038	0	0	0	42383	Hyphochytrium				0.0067	24.9903	3738	0	14	1320	5901	Tetrahymena malaccensis	24.9903	3738	1075772	no rank,Tetrahymena malaccensis 436
0.0064	13.1566	2059	0	5	335	5721	Trichomonas				0.0052	24.4994	4748	0	5	635	46433	Reticulomyxa filosa
0.006	12.5459	2105	0	2	951	34433	Leucoagaricus				0.0051	14.401	2828	0	2	435	5833	Plasmodium falciparum	11.9317	2366	478864	no rank,Plasmodium falciparum VS/1
0.0061	12.3922	2040	0	9	1071	37163	Orpinomyces				0.0047	14.3695	3038	0	0	0	42384	Hyphochytrium catenoides
0.0066	11.9756	1801	0	5	655	5931	Ichthyophthirius				0.0064	13.1566	2059	0	5	335	5722	Trichomonas vaginalis	13.1566	2059	412133	no rank,Trichomonas vaginalis G3
0.0057	11.771	2048	0	1	12	36048	Tuber				0.006	12.5459	2105	0	2	951	79220	Leucoagaricus gongylophorus	12.5459	2105	1258663	no rank,Leucoagaricus gongylophorus Ac12
0.0051	11.4605	2261	0	2	203	22	Shewanella				0.0061	12.3922	2040	0	9	1071	1117330	Orpinomyces sp. C1A
0.0055	11.459	2076	0	1	211	1279	Staphylococcus				0.0066	11.9756	1801	0	5	655	5932	Ichthyophthirius multifiliis
0.0055	11.3571	2076	0	4	454	4783	Phytophthora				0.0057	11.771	2048	0	1	12	39416	Tuber melanosporum	11.771	2048	656061	no rank,Tuber melanosporum Mel28
0.0081	11.3381	1396	0	3	166	53246	Pseudoalteromonas				0.0053	11.1984	2096	0	4	321	44689	Dictyostelium discoideum	11.1984	2096	352472	no rank,Dictyostelium discoideum AX4
0.0083	11.1748	1346	0	7	638	5884	Paramecium				0.0083	11.1748	1346	0	7	638	5888	Paramecium tetraurelia	11.1748	1346	412030	no rank,Paramecium tetraurelia strain d4-2
0.0047	10.8193	2279	0	1	24	599737	Wickerhamomyces				0.0068	10.6434	1559	0	3	109	5791	Physarum polycephalum
0.0068	10.6434	1559	0	3	109	5790	Physarum				0.0122	10.4722	856	0	10	562	44449	Borrelia recurrentis
0.0049	10.538	2147	0	4	1317	830	Butyrivibrio				0.0056	10.2351	1836	0	7	1484	36044	Erysiphe pisi
0.0057	10.4358	1824	0	7	899	5036	Ajellomyces				0.0046	10.2122	2201	0	1	24	1041607	Wickerhamomyces ciferrii	10.2122	2201	1206466	no rank,Wickerhamomyces ciferrii NRRL Y-1031
0.006	10.2718	1725	0	8	784	469	Acinetobacter				0.0065	9.76358	1491	0	7	495	5893	Tetrahymena borealis
0.0056	10.2351	1836	0	7	1484	5121	Erysiphe				0.0086	9.62395	1119	0	2	143	228	Pseudoalteromonas haloplanktis	8.39668	952	1333511	no rank,Pseudoalteromonas haloplanktis TAB23
0.0054	9.80192	1813	0	5	420	1301	Streptococcus				0.0075	9.24625	1236	0	0	0	4918	Pachysolen tannophilus	9.24625	1236	669874	no rank,Pachysolen tannophilus NRRL Y-2460
0.0075	9.24625	1236	0	0	0	4917	Pachysolen				0.005	9.16242	1842	0	0	0	1245601	Proteobacteria bacterium JGI 0000113-E04
0.0075	9.02232	1204	0	3	293	311453	Anncaliia				0.0075	9.02232	1204	0	3	293	723287	Anncaliia algerae	8.08632	1023	1240240	no rank,Anncaliia algerae PRA109
0.0052	8.73298	1682	0	1	58	33926	Candidatus Phytoplasma				0.0054	8.69668	1602	0	4	545	70536	Edhazardia aedis	8.69668	1602	1003232	no rank,Edhazardia aedis USNM 41457
0.0054	8.69668	1602	0	4	545	70535	Edhazardia				0.0053	8.34258	1585	0	1	109	430498	Dactylellina haptotyla	8.34258	1585	1284197	no rank,Dactylellina haptotyla CBS 200.50
0.0055	8.5626	1544	0	3	154	838	Prevotella				0.0054	8.12201	1510	0	5	782	5037	Ajellomyces capsulatus	2.90227	598	447094	no rank,Ajellomyces capsulatus G217B
0.0053	8.47748	1603	0	5	1233	5296	Puccinia				0.0056	7.97424	1422	0	1	457	1352	Enterococcus faecium	3.32083	628	1169278	no rank,Enterococcus faecium EnGen0372
0.0053	8.34258	1585	0	1	109	314122	Dactylellina				0.0049	7.97386	1630	0	0	0	562	Escherichia coli	0.0141063	3	754089	no rank,Escherichia coli STEC_MHI813
0.0049	8.2008	1680	0	1	48	561	Escherichia				0.0052	7.87958	1513	0	2	56	588596	Rhizophagus irregularis	0.020476	4	747089	no rank,Rhizophagus irregularis DAOM 181602
0.0052	7.87958	1513	0	2	56	1129544	Rhizophagus				0.0094	7.67161	819	0	0	0	71451	Enterococcus malodoratus	7.67161	819	1158601	no rank,Enterococcus malodoratus ATCC 43197
0.0053	7.84816	1484	0.0007	2	154	662	Vibrio				0.0053	7.66479	1455	0	1	167	999	Flexibacter litoralis	7.66479	1455	880071	no rank,Flexibacter litoralis DSM 6794
0.0094	7.76971	823	0	8	716	4910	Kluyveromyces				0.0046	7.35361	1586	0	2	54	1445	Bacillus alcalophilus	7.35361	1586	1218173	no rank,Bacillus alcalophilus ATCC 27647
0.0053	7.76777	1464	0	1	167	992	Flexibacter				0.0108	7.27514	673	0	3	199	34373	Blumeria graminis	6.5551	530	62690	no rank,Blumeria graminis f. sp. tritici
0.0054	7.66647	1421	0	9	934	5758	Entamoeba				0.0049	7.18562	1460	0	0	0	229545	Aster yellows witches'-broom phytoplasma	7.18562	1460	322098	no rank,Aster yellows witches'-broom phytoplasma AYWB
0.0062	7.60891	1218	0	6	723	237	Flavobacterium				0.0056	7.10949	1263	0	3	111	4922	Komagataella pastoris	0.263787	57	638632	no rank,Komagataella pastoris DSMZ 70382
0.0108	7.27514	673	0	3	199	34372	Blumeria				0.0104	6.82962	656	0	3	148	40835	Borrelia hispanica	6.82962	656	1417229	no rank,Borrelia hispanica CRI
0.0057	7.1867	1271	0	5	297	5506	Fusarium				0.0048	6.62457	1385	0	4	1381	1260	Finegoldia magna	0.00378788	1	866779	no rank,Finegoldia magna SY403409CC001050417
0.0073	7.16935	983	0	3	84	84567	Pedobacter				0.0053	6.5796	1252	0	0	0	308354	Staphylococcus simiae	6.5796	1252	911238	no rank,Staphylococcus simiae CCM 7213
0.0052	7.15626	1375	0	1	536	209	Helicobacter				0.0075	6.54211	876	0	3	84	454586	Pedobacter agri	6.54211	876	1149865	no rank,Pedobacter agri PB92
0.0056	7.10949	1263	0	3	111	460517	Komagataella				0.0049	6.47902	1315	0	0	0	60217	Shewanella violacea	6.47902	1315	637905	no rank,Shewanella violacea DSS12
0.0059	6.92599	1172	0	7	650	44249	Paenibacillus				0.0056	6.36269	1134	0	1	31	641107	Clostridium sp. DL-VIII
0.0048	6.62457	1385	0	4	1381	150022	Finegoldia				0.0048	6.35866	1313	0	0	0	5872	Babesia equi
0.0061	6.42566	1060	0	3	598	27353	Cronartium				0.0081	6.33159	781	0	0	0	57029	Psychroflexus torquis	6.33159	781	313595	no rank,Psychroflexus torquis ATCC 700755
0.0048	6.36683	1315	0	0	0	5864	Babesia				0.0057	6.24877	1091	0	1	13	28901	Salmonella enterica	6.23898	1089	913073	no rank,Salmonella enterica subsp. enterica serovar Hvittingfoss str. A4-620
0.0081	6.33159	781	0	0	0	83612	Psychroflexus				0.0102	6.24166	613	0	2	133	456999	Rhizoctonia solani	5.22993	475	983506	no rank,Rhizoctonia solani AG-1 IA
0.0055	6.25067	1139	0	2	259	2093	Mycoplasma				0.0045	6.09093	1343	0	0	0	4950	Torulaspora delbrueckii	6.09093	1343	1076872	no rank,Torulaspora delbrueckii CBS 1146
0.0057	6.24877	1091	0	1	13	590	Salmonella				0.0081	5.85425	724	0	5	208	5465	Colletotrichum orbiculare	5.85425	724	1213857	no rank,Colletotrichum orbiculare MAFF 240422
0.0102	6.24166	613	0	2	133	1322061	Rhizoctonia				0.0047	5.79238	1223	0	0	0	1137848	Clostridium arbusti	5.79238	1223	545243	no rank,Clostridium arbusti SL206
0.0079	6.11734	777	0	6	236	5455	Colletotrichum				0.0058	5.47956	947	0	5	170	36745	Clostridium saccharoperbutylacetonicum	5.47956	947	931276	no rank,Clostridium saccharoperbutylacetonicum N1-4(HMT)
0.0053	6.10548	1147	0	1	271	2747	Carnobacterium				0.0129	5.45966	422	0	2	418	51658	Kluyveromyces wickerhamii	5.45966	422	861556	no rank,Kluyveromyces wickerhamii UCD 54-210
0.0045	6.09093	1343	0	0	0	4948	Torulaspora				0.0061	5.40293	890	0	4	342	65357	Albugo candida	1.65716	331	1204556	no rank,Albugo candida Ac 2V
0.0071	5.64311	793	0	3	142	194	Campylobacter				0.0055	5.19537	951	0	1	12	1496	Peptoclostridium difficile	3.99691	803	1151426	no rank,Peptoclostridium difficile P51
0.0054	5.60587	1036	0	1	95	32067	Leptotrichia				0.0095	5.08851	533	0	2	90	1596	Lactobacillus gasseri	4.71464	464	630527	no rank,Lactobacillus gasseri 202-4
0.0059	5.53842	938	0	2	124	5475	Candida				0.0048	4.94465	1030	0	0	0	170652	Vibrio brasiliensis	4.94465	1030	945543	no rank,Vibrio brasiliensis LMG 20546
0.0061	5.40293	890	0	4	342	65356	Albugo				0.0054	4.7171	870	0	0	0	333990	Carnobacterium sp. AT7
0.0055	5.19537	951	0	1	12	1481960	Peptoclostridium				0.0115	4.54259	395	0	0	0	1167637	Gillisia marina
0.0052	5.10867	986	0	3	976	2147	Acholeplasma				0.0048	4.48082	934	0	1	929	1040987	Mesorhizobium sp. WSM3626
0.0051	4.87399	955	0	1	106	158846	Megamonas				0.0048	4.44232	917	0	0	0	218538	Dialister invisus	4.44232	917	592028	no rank,Dialister invisus DSM 15470
0.0062	4.85232	780	0	3	221	5110	Claviceps				0.0056	4.4292	793	0	0	0	101203	Saprolegnia parasitica	4.4292	793	695850	no rank,Saprolegnia parasitica CBS 223.65
0.0114	4.60745	405	0	0	0	244698	Gillisia				0.0052	4.39014	848	0	0	0	437897	Megamonas funiformis	4.39014	848	742816	no rank,Megamonas funiformis YIT 11815
0.0056	4.49949	800	0	0	0	4769	Saprolegnia				0.0049	4.21392	863	0	1	242	4787	Phytophthora infestans	4.21392	863	403677	no rank,Phytophthora infestans T30-4
0.0048	4.48991	936	0	1	929	68287	Mesorhizobium				0.0074	4.19167	567	0	0	0	201	Campylobacter lari	4.19167	567	306263	no rank,Campylobacter lari RM2100
0.0048	4.44232	917	0	0	0	39948	Dialister				0.005	4.18284	844	0	3	757	27350	Puccinia striiformis	3.97263	808	168172	no rank,Puccinia striiformis f. sp. tritici
0.0057	4.29537	750	0	1	14	278028	Naumovozyma				0.0057	4.16567	726	0	0	0	27289	Naumovozyma dairenensis	4.16567	726	1071378	no rank,Naumovozyma dairenensis CBS 421
0.0051	4.13288	811	0	2	541	423349	Mucilaginibacter				0.0048	4.14662	871	0	0	0	29519	Borrelia garinii	0.00985222	1	1408842	no rank,Borrelia garinii IPT113
0.0069	4.06703	586	0	0	0	334767	Ignisphaera				0.0051	4.13288	811	0	2	541	423351	Mucilaginibacter paludis	4.13288	811	714943	no rank,Mucilaginibacter paludis DSM 18603
0.0049	3.99678	811	0	1	182	44258	Caloramator				0.0049	4.09654	828	0	2	289	1311	Streptococcus agalactiae	2.54322	527	1154860	no rank,Streptococcus agalactiae LMG 14747
0.0053	3.93064	740	0	1	176	262	Francisella				0.0052	4.09013	792	0	0	0	988645	Raspberry leaf blotch virus
0.005	3.90026	780	0	0	0	59	Vitreoscilla				0.0069	4.06703	586	0	0	0	334771	Ignisphaera aggregans	4.06703	586	583356	no rank,Ignisphaera aggregans DSM 17230
0.0068	3.77995	558	0	2	61	171	Leptospira				0.0047	3.97949	851	0	0	0	1161412	Prevotella sp. ICM33
0.0048	3.70136	766	0	0	0	10487	Iridovirus				0.0077	3.97674	515	0	1	491	5804	Eimeria maxima
0.0063	3.7005	584	0	2	22	816	Bacteroides				0.006	3.96148	658	0	0	0	232082	Fusarium virguliforme	3.96148	658	994087	no rank,Fusarium virguliforme Mont-1
0.0055	3.69859	667	0	3	133	5543	Trichoderma				0.005	3.90026	780	0	0	0	61	Vitreoscilla stercoraria	3.90026	780	1123499	no rank,Vitreoscilla stercoraria DSM 513
0.0052	3.65857	700	0	2	217	4797	Pythium				0.0048	3.81083	798	0	0	0	1622	Lactobacillus murinus	3.81083	798	1235801	no rank,Lactobacillus murinus ASF361
0.0057	3.64241	635	0	1	313	131324	Pseudocercospora				0.0048	3.70136	766	0	0	0	1301279	Invertebrate iridovirus 22
0.0048	3.64224	759	0	0	0	561555	Zhouia				0.0048	3.64224	759	0	0	0	376730	Zhouia amylolytica	3.64224	759	1286632	no rank,Zhouia amylolytica AD3
0.0058	3.60542	627	0	3	220	5073	Penicillium				0.0057	3.58486	627	0	1	313	858812	Pseudocercospora pini-densiflorae	3.58486	627	1367541	no rank,Pseudocercospora pini-densiflorae CBS 125139
0.0055	3.58551	648	0	0	0	1357	Lactococcus				0.0057	3.58298	625	0	2	476	208348	Puccinia triticina	3.58298	625	630390	no rank,Puccinia triticina 1-1 BBBD Race 1
0.0067	3.56767	532	0	4	352	5112	Epichloe				0.0105	3.57238	339	0	3	254	44448	Borrelia persica	3.57238	339	1417230	no rank,Borrelia persica No12
0.0104	3.55994	341	0	1	339	2013	Nocardiopsis				0.005	3.56868	709	0	0	0	1280663	Butyrivibrio sp. AE2015
0.0055	3.41075	620	0	2	609	4830	Mucor				0.005	3.53281	702	0	4	623	5759	Entamoeba histolytica	3.01908	606	294381	no rank,Entamoeba histolytica HM-1:IMSS
0.0052	3.3837	653	0	1	118	475	Moraxella				0.0055	3.49286	633	0	0	0	1366	Lactococcus raffinolactis	3.49286	633	1215915	no rank,Lactococcus raffinolactis 4877
0.0046	3.33092	718	0	1	715	434	Acetobacter				0.0055	3.41075	620	0	2	609	36080	Mucor circinelloides	3.41075	620	1220926	no rank,Mucor circinelloides f. circinelloides 1006PhL
0.0051	3.2857	648	0	4	577	5260	Melampsora				0.0052	3.36367	649	0	1	118	480	Moraxella catarrhalis	2.75438	530	749219	no rank,Moraxella catarrhalis RH4
0.005	3.28098	660	0	0	0	148303	Magnaporthe				0.0054	3.34918	625	0	2	120	29875	Trichoderma virens	3.34918	625	413071	no rank,Trichoderma virens Gv29-8
0.0058	3.20137	555	0	4	278	4930	Saccharomyces				0.0049	3.3345	674	0	1	208	1490	[Clostridium] bifermentans	0.0189215	4	1233170	no rank,Clostridium bifermentans ATCC 19299
0.0054	3.15328	589	0	2	530	27977	Nosema				0.0046	3.33092	718	0	1	715	438	Acetobacter pasteurianus	3.32665	717	940265	no rank,Acetobacter pasteurianus subsp. pasteurianus LMG 1262 = NBRC 106471
0.0077	3.1445	410	0	2	47	13641	Polysphondylium				0.0051	3.2857	648	0	4	577	203908	Melampsora larici-populina	3.2857	648	747676	no rank,Melampsora larici-populina 98AG31
0.0105	3.14221	298	0	0	0	4842	Rhizopus				0.0057	3.25895	576	0	2	264	27354	Cronartium ribicola	3.25895	576	1301521	no rank,Cronartium ribicola 11-2
0.0053	3.07233	577	0	0	0	5052	Aspergillus				0.0056	3.24734	578	0	4	319	79012	Dictyostelium firmibasis
0.0051	3.07009	597	0	2	332	36913	Lodderomyces				0.007	3.23465	459	0	0	0	173	Leptospira interrogans	3.13866	439	1291323	no rank,Leptospira interrogans serovar Copenhageni str. 200901383
0.0063	3.06219	485	0	0	0	570266	Methanocella				0.0054	3.17243	583	0	1	536	210	Helicobacter pylori	2.90073	537	992034	no rank,Helicobacter pylori Hp A-9
0.0046	2.99792	646	0	1	642	373984	Rivularia				0.005	3.16324	629	0	0	0	515264	Caloramator australicus	3.16324	629	857293	no rank,Caloramator australicus RC3
0.0048	2.98287	627	0	1	92	79206	Desulfosporosinus				0.0054	3.15641	588	0	1	17	5825	Plasmodium chabaudi
0.0053	2.96383	559	0	6	493	94288	Sterkiella				0.0065	3.15323	482	0	1	334	53958	Cronartium comandrae	3.15323	482	1301515	no rank,Cronartium comandrae C4
0.0049	2.87529	592	0	2	580	5179	Sclerotinia				0.0049	3.15252	649	0	0	0	1624	Lactobacillus salivarius	0.0134581	2	1273133	no rank,Lactobacillus salivarius cp400
0.0051	2.8052	552	0	0	0	165779	Anaerococcus				0.0054	3.12778	582	0	1	581	264638	Acholeplasma multilocale	3.12778	582	1278299	no rank,Acholeplasma multilocale ATCC 49900
0.0062	2.80178	450	0	4	413	780	Rickettsia				0.0051	3.11994	607	0	0	0	5482	Candida tropicalis	3.11994	607	294747	no rank,Candida tropicalis MYA-3404
0.005	2.70704	546	0	1	512	5948	Stylonychia				0.0051	3.07009	597	0	2	332	36914	Lodderomyces elongisporus	3.07009	597	379508	no rank,Lodderomyces elongisporus NRRL YB-4239
0.0066	2.70343	408	0	3	235	29521	Brachyspira				0.005	3.0659	616	0	0	0	148304	Magnaporthe poae	3.0659	616	644358	no rank,Magnaporthe poae ATCC 64411
0.005	2.69426	543	0	0	0	4815	Spizellomyces				0.0063	3.05144	484	0	0	0	1175445	Methanocella arvoryzae	3.05144	484	351160	no rank,Methanocella arvoryzae MRE50
0.0046	2.65017	571	0	1	537	286	Pseudomonas				0.0046	2.99792	646	0	1	642	373994	Rivularia sp. PCC 7116
0.0056	2.61214	469	0	4	454	412764	Spathaspora				0.0053	2.96383	559	0	6	493	94289	Sterkiella histriomuscorum
0.0056	2.53885	451	0	0	0	4855	Mortierella				0.0048	2.96239	622	0	1	92	913865	Desulfosporosinus sp. OT
0.0057	2.50028	436	0	4	191	290174	Aquimarina				0.0074	2.91844	393	0	2	150	40602	Claviceps fusiformis	2.91844	393	1036761	no rank,Claviceps fusiformis PRL 1980
0.0048	2.48915	522	0	1	468	5579	Aureobasidium				0.0057	2.87905	505	0	1	88	361076	Dictyostelium intermedium
0.0049	2.45296	496	0	3	470	28000	Perkinsus				0.0048	2.83476	585	0	2	580	38483	Sclerotinia homoeocarpa	2.83476	585	1195775	no rank,Sclerotinia homoeocarpa LT30
0.006	2.45233	410	0	1	147	4919	Pichia				0.005	2.71101	545	0	0	0	138563	Helicobacter cetorum	2.71101	545	1163745	no rank,Helicobacter cetorum MIT 99-5656
0.0047	2.42427	512	0	0	0	5644	Stereum				0.005	2.70704	546	0	1	512	5949	Stylonychia lemnae	2.70704	546	755200	no rank,Stylonychia lemnae 2x8/2
0.0095	2.40191	252	0	1	246	308112	Krokinobacter				0.005	2.69426	543	0	0	0	109760	Spizellomyces punctatus	2.69426	543	645134	no rank,Spizellomyces punctatus DAOM BR117
0.0052	2.39314	463	0	0	0	970	Selenomonas				0.0053	2.67814	505	0	0	0	538568	Phytophthora pinifolia
0.0049	2.31717	475	0	2	472	84404	Hippea				0.0049	2.6771	542	0	4	432	1396	Bacillus cereus	1.60654	349	1053189	no rank,Bacillus cereus BAG5X1-1
0.0072	2.31551	321	0	0	0	429	Methylobacter				0.0051	2.65735	524	0	0	0	1287640	Anaerococcus obesiensis	2.65735	524	1118056	no rank,Anaerococcus obesiensis ph10
0.0052	2.2743	436	0	2	428	43220	Capronia				0.0075	2.61957	349	0	1	15	13642	Polysphondylium pallidum	2.61957	349	670386	no rank,Polysphondylium pallidum PN500
0.0053	2.24178	422	0	0	0	375928	Natranaerobius				0.0053	2.56598	483	0	2	74	1305	Streptococcus sanguinis	1.29907	242	888808	no rank,Streptococcus sanguinis SK49
0.0053	2.23064	423	0	0	0	123375	Solobacterium				0.0056	2.53885	451	0	0	0	64518	Mortierella alpina	2.53037	449	1357686	no rank,Mortierella alpina B6842
0.0058	2.18508	379	0	0	0	1263	Ruminococcus				0.0061	2.51572	410	0	2	407	44251	Paenibacillus durus	2.51572	410	1333534	no rank,Paenibacillus azotofixans ATCC 35681
0.0069	2.17627	315	0	1	11	848	Fusobacterium				0.0049	2.51553	511	0	0	0	2098	Mycoplasma hominis	2.51553	511	1267000	no rank,Mycoplasma hominis ATCC 27545
0.0055	2.12981	386	0	4	300	5199	Cladonia				0.0048	2.48915	522	0	1	468	5580	Aureobasidium pullulans	2.48915	522	1213350	no rank,Aureobasidium pullulans AY4
0.0065	2.10519	325	0	1	26	505692	Chromera				0.0049	2.45296	496	0	3	470	31276	Perkinsus marinus	2.45296	496	423536	no rank,Perkinsus marinus ATCC 50983
0.0077	2.07007	270	0	1	264	148959	Wallemia				0.006	2.45233	410	0	1	147	4909	Pichia kudriavzevii	2.45233	410	1213351	no rank,Pichia kudriavzevii M12
0.0048	2.05379	430	0	1	153	311207	Gaetbulibacter				0.0047	2.42427	512	0	0	0	40492	Stereum hirsutum	2.42427	512	721885	no rank,Stereum hirsutum FP-91666 SS1
0.0059	2.00959	342	0	0	0	28895	Thermoanaerobacterium				0.0095	2.40191	252	0	1	246	983548	Krokinobacter sp. 4H-3-7-5
0.0047	2.00381	422	0	0	0	29882	Laccaria				0.0052	2.36427	459	0	0	0	936381	Selenomonas sp. CM52
0.005	1.99136	397	0	0	0	748770	Dolichospermum				0.0056	2.34227	420	0	3	420	340170	Spathaspora passalidarum	2.34227	420	619300	no rank,Spathaspora passalidarum NRRL Y-27907
0.0052	1.9912	383	0	3	266	5027	Pyrenophora				0.0072	2.31002	320	0	0	0	173365	Methylobacter tundripaludum	2.31002	320	697282	no rank,Methylobacter tundripaludum SV96
0.0052	1.97897	377	0	0	0	291988	Thermosediminibacter				0.0074	2.291	311	0	2	117	5039	Ajellomyces dermatitidis	0.527319	84	559298	no rank,Ajellomyces dermatitidis SLH14081
0.0051	1.9477	382	0	0	0	29175	Neospora				0.005	2.28468	461	0	1	13	65071	Pythium ultimum	1.78024	374	431595	no rank,Pythium ultimum DAOM BR144
0.0062	1.94077	314	0	3	292	38946	Paracoccidioides				0.0052	2.24564	431	0	2	428	43228	Capronia epimyces	2.24564	431	1182542	no rank,Capronia epimyces CBS 606.96
0.0055	1.91768	349	0	1	303	5006	Dekkera				0.0053	2.24178	422	0	0	0	375929	Natranaerobius thermophilus	2.24178	422	457570	no rank,Natranaerobius thermophilus JW/NM-WN-LF
0.0101	1.88224	186	0	0	0	1678	Bifidobacterium				0.0053	2.23064	423	0	0	0	102148	Solobacterium moorei
0.0045	1.87255	413	0	2	402	28231	Geobacter				0.0056	2.222	398	0	0	0	457396	Clostridium sp. 7_2_43FAA
0.0099	1.86595	189	0	1	178	28196	Arcobacter				0.0053	2.22049	422	0	0	0	41058	Aspergillus sojae	2.22049	422	927772	no rank,Aspergillus sojae NBRC 4239
0.0056	1.83927	327	0	1	61	669357	Geminocystis				0.0054	2.1562	401	0	0	0	29385	Staphylococcus saprophyticus	2.10255	391	1131257	no rank,Staphylococcus saprophyticus subsp. saprophyticus KACC 16562
0.0056	1.81971	323	0	1	302	47022	Orbilia				0.0055	2.13474	389	0	5	341	1491	Clostridium botulinum	0.197432	21	445337	no rank,Clostridium botulinum C str. Eklund
0.0054	1.81811	334	0	2	326	191303	Turicibacter				0.005	2.13469	424	0	1	415	27978	Nosema bombycis	2.13469	424	578461	no rank,Nosema bombycis CQ1
0.0048	1.81245	376	0	1	375	10882	Orthoreovirus				0.0065	2.10519	325	0	1	26	505693	Chromera velia
0.007	1.7866	257	0	3	82	224419	Shiraia				0.0077	2.06249	268	0	1	264	148960	Wallemia sebi	2.06249	268	671144	no rank,Wallemia sebi CBS 633.66
0.0058	1.78518	310	0	4	243	5690	Trypanosoma				0.0048	2.05379	430	0	1	153	311208	Gaetbulibacter saemankumensis	2.05379	430	1121909	no rank,Gaetbulibacter saemankumensis DSM 17032
0.0063	1.73778	278	0	1	149	1730	Eubacterium				0.0047	2.04214	430	0	1	422	1454	Bacillus azotoformans	2.04214	430	1131731	no rank,Bacillus azotoformans LMG 9581
0.0056	1.72115	306	0	1	215	2160	Methanobacterium				0.0065	2.035	314	0	0	0	51316	Eimeria praecox
0.0051	1.71221	336	0	1	186	953	Wolbachia				0.0047	2.00381	422	0	0	0	29883	Laccaria bicolor	2.00381	422	486041	no rank,Laccaria bicolor S238N-H82
0.0072	1.65974	229	0	0	0	1186	Calothrix				0.0156	1.99557	128	0	0	0	58291	Rhizopus microsporus	1.99557	128	1271458	no rank,Rhizopus microsporus var. chinensis CCTCC M201021
0.0055	1.64001	298	0	0	0	83235	Postia				0.005	1.9932	396	0	1	384	1280680	Butyrivibrio sp. LC3010
0.0047	1.63993	348	0	0	0	292635	Laceyella				0.005	1.99136	397	0	0	0	109265	Dolichospermum circinale	0.00934579	1	553470	no rank,Dolichospermum circinale AWQC310F
0.0048	1.62626	342	0	1	336	497	Psychrobacter				0.0059	1.98639	338	0	0	0	1517	Thermoanaerobacterium thermosaccharolyticum	0.0569325	4	698948	no rank,Thermoanaerobacterium thermosaccharolyticum M0795
0.0096	1.61835	168	0	1	53	1003010	Strigomonas				0.0052	1.97897	377	0	0	0	291990	Thermosediminibacter oceani	1.97897	377	555079	no rank,Thermosediminibacter oceani DSM 16646
0.0051	1.60054	316	0	1	313	4953	Zygosaccharomyces				0.0051	1.95752	384	0	1	60	1501	Clostridium pasteurianum	1.63933	319	1262449	no rank,Clostridium pasteurianum DSM 525
0.0057	1.59029	277	0	0	0	558018	Gammabaculovirus				0.0051	1.9477	382	0	0	0	29176	Neospora caninum	1.9477	382	572307	no rank,Neospora caninum Liverpool
0.0055	1.57422	286	0	2	221	5500	Coccidioides				0.0049	1.92422	391	0	1	383	264635	Acholeplasma granularum	1.92422	391	1278304	no rank,Acholeplasma granularum ATCC 19168
0.0052	1.57378	300	0	2	23	1016	Capnocytophaga				0.0055	1.91768	349	0	1	303	5007	Dekkera bruxellensis	0.00831277	2	747657	no rank,Dekkera bruxellensis CBS 2499
0.0049	1.56319	319	0	1	317	49277	Psychroserpens				0.005	1.90128	382	0	1	71	40601	Claviceps paspali	1.90128	382	877506	no rank,Claviceps paspali RRC 1481
0.0053	1.55658	296	0	3	274	2132	Spiroplasma				0.0054	1.88198	347	0	0	0	1264	Ruminococcus albus	1.86316	344	246199	no rank,Ruminococcus albus 8
0.0052	1.55617	299	0	0	0	36658	Volvariella				0.0045	1.85169	411	0	2	402	351604	Geobacter uraniireducens	1.85169	411	351605	no rank,Geobacter uraniireducens Rf4
0.0048	1.54047	318	0	2	266	724	Haemophilus				0.01	1.84159	184	0	1	178	28197	Arcobacter butzleri	1.81904	181	1036172	no rank,Arcobacter butzleri 7h1h
0.006	1.53499	254	0	1	240	188143	Enterovibrio				0.0056	1.83927	327	0	1	61	669359	Geminocystis herdmanii	1.83927	327	113355	no rank,Geminocystis herdmanii PCC 6308
0.0054	1.45553	271	0	2	121	1637	Listeria				0.0102	1.83354	179	0	0	0	1280675	Bifidobacterium sp. AGR2158
0.0105	1.44339	138	0	0	0	156973	Dysgonomonas				0.0054	1.82204	338	0	0	0	1150157	Bacillus sp. FJAT-13831
0.0051	1.43825	281	0	1	279	146937	Azospira				0.0056	1.81971	323	0	1	302	13349	Arthrobotrys oligospora	1.81971	323	756982	no rank,Arthrobotrys oligospora ATCC 24927
0.0068	1.41894	208	0	0	0	4958	Debaryomyces				0.0062	1.80562	290	0	0	0	419005	Prevotella amnii
0.0051	1.40586	275	0	0	0	1125	Microcystis				0.0048	1.79929	375	0	1	375	667093	Broome virus
0.0046	1.38354	301	0	1	299	35800	Nitrospina				0.0051	1.79405	352	0	1	23	36651	Penicillium digitatum
0.006	1.35994	225	0	1	43	43988	Cyanothece				0.007	1.7866	257	0	3	82	665115	Shiraia sp. slf14
0.0052	1.3248	257	0	1	254	996924	Mastigocoleus				0.0051	1.76893	347	0	2	234	36841	[Clostridium] glycolicum	1.76893	347	1121315	no rank,Clostridium glycolicum ATCC 14880 = DSM 1288
0.0062	1.29654	210	0	3	173	360145	Grosmannia				0.0057	1.76856	311	0	0	0	36845	Clostridium intestinale	1.76856	311	1294142	no rank,Clostridium intestinale URNW
0.006	1.2927	216	0	0	0	292691	Gramella				0.0049	1.7496	359	0	1	349	1428	Bacillus thuringiensis	1.69953	350	527022	no rank,Bacillus thuringiensis serovar monterrey BGSC 4AJ1
0.0062	1.29225	210	0	1	15	5340	Agaricus				0.0048	1.69973	357	0	1	350	5850	Plasmodium knowlesi	1.69973	357	5851	no rank,Plasmodium knowlesi strain H
0.0048	1.27076	266	0	1	266	134813	Natronorubrum				0.0059	1.69868	287	0	1	224	5801	Eimeria acervulina
0.0053	1.26485	237	0	1	124	42362	Aciculosporium				0.0051	1.69674	331	0	0	0	264	Francisella novicida	1.69295	330	676032	no rank,Francisella cf. novicida 3523
0.0057	1.25504	222	0	2	179	445	Legionella				0.0056	1.67695	300	0	1	215	868132	Methanobacterium sp. AL-21
0.0053	1.24949	235	0	0	0	104267	Tenacibaculum				0.0072	1.65974	229	0	0	0	32057	Calothrix sp. PCC 7103
0.0053	1.22257	229	0	2	201	246875	Algoriphagus				0.0064	1.64464	258	0	0	0	33085	Entamoeba invadens	1.64464	258	370355	no rank,Entamoeba invadens IP1
0.0056	1.21671	219	0	0	0	374469	Vanderwaltozyma				0.0055	1.64001	298	0	0	0	104341	Postia placenta	1.64001	298	561896	no rank,Postia placenta Mad-698-R
0.006	1.21256	203	0	1	176	37840	Pestalotiopsis				0.0047	1.63993	348	0	0	0	37482	Laceyella sacchari	1.63993	348	1341151	no rank,Laceyella sacchari 1-1
0.0049	1.20599	246	0	1	184	2420	Thermosipho				0.0054	1.61665	302	0	2	261	5786	Dictyostelium purpureum
0.0051	1.19144	234	0	1	162	5806	Cryptosporidium				0.0063	1.61043	256	0	2	241	121759	Paracoccidioides brasiliensis	0.253095	51	502780	no rank,Paracoccidioides brasiliensis Pb18
0.0052	1.14318	219	0	2	189	474995	Ophiocordyceps				0.0062	1.6064	261	0	2	93	4931	Saccharomyces bayanus
0.006	1.12731	189	0	0	0	112040	Zobellia				0.0048	1.60578	338	0	1	336	1112209	Psychrobacter sp. PAMC 21119
0.0095	1.11706	117	0	1	19	89404	Glaciecola				0.0051	1.59296	314	0	1	313	4954	Zygosaccharomyces bailii
0.0053	1.11421	212	0	1	98	59738	Marinilabilia				0.0057	1.59029	277	0	0	0	111874	Neodiprion sertifer nucleopolyhedrovirus
0.0055	1.11186	201	0	1	190	191	Azospirillum				0.0049	1.56319	319	0	1	317	49278	Psychroserpens burtonensis	1.56319	319	1123037	no rank,Psychroserpens burtonensis DSM 12212
0.0079	1.10407	139	0	1	16	5761	Naegleria				0.0052	1.55617	299	0	0	0	36659	Volvariella volvacea	0.00378788	1	1216071	no rank,Volvariella volvacea PYd21
0.0057	1.10018	193	0	0	0	326319	Dokdonia				0.0092	1.55349	168	0	0	0	1225804	Escherichia phage KBNP135
0.005	1.09461	220	0	0	0	665874	Limnohabitans				0.0047	1.54453	329	0	1	328	84405	Hippea maritima	1.54453	329	760142	no rank,Hippea maritima DSM 10411
0.0053	1.09161	206	0	1	13	547	Enterobacter				0.0071	1.53896	216	0	1	22	217159	Clostridium carboxidivorans	1.53896	216	536227	no rank,Clostridium carboxidivorans P7
0.005	1.07577	216	0	1	214	53335	Pantoea				0.0061	1.53091	253	0	1	240	188144	Enterovibrio norvegicus	0.00378788	1	1190603	no rank,Enterovibrio norvegicus FF-33
0.0082	1.07208	131	0	2	70	28453	Sphingobacterium				0.0054	1.48479	276	0	3	234	195773	Cladonia metacorallifera	1.48479	276	1400770	no rank,Cladonia metacorallifera KoLRI002260
0.0054	1.05521	197	0	0	0	34104	Streptobacillus				0.005	1.48316	294	0	1	186	116598	Wolbachia endosymbiont of Diaphorina citri
0.0053	1.04866	199	0	2	129	1375	Aerococcus				0.0051	1.46973	289	0	1	122	51315	Eimeria necatrix
0.0054	1.03419	193	0	1	152	221102	Moniliophthora				0.0054	1.4464	267	0	3	177	46681	Entamoeba dispar	1.4464	267	370354	no rank,Entamoeba dispar SAW760
0.0295	1.03343	35	0	0	0	5810	Toxoplasma				0.005	1.44558	289	0	0	0	552396	Erysipelotrichaceae bacterium 5_2_54FAA
0.0048	1.02125	214	0	1	206	212790	Sulfurihydrogenibium				0.0051	1.43825	281	0	1	279	146939	Azospira oryzae	1.43825	281	640081	no rank,Dechlorosoma suillum PS
0.0053	1.00591	191	0	1	179	182709	Oceanobacillus				0.0068	1.41894	208	0	0	0	4959	Debaryomyces hansenii	1.4015	204	1118155	no rank,Debaryomyces hansenii var. hansenii MTCC 234
0.005	0.998551	198	0	1	193	400634	Lysinibacillus				0.0059	1.41704	239	0	0	0	647221	Plasmodium gaboni
0.0054	0.984179	182	0	2	52	52959	Polaribacter				0.0054	1.41615	264	0	1	20	106649	Acinetobacter guillouiae	0.0252137	3	1217656	no rank,Acinetobacter guillouiae NIPH 991
0.0057	0.972532	171	0	1	32	106841	Cryptococcus				0.0051	1.41557	275	0	1	272	40215	Acinetobacter junii
0.012	0.959783	80	0	1	11	1218	Prochlorococcus				0.0062	1.41552	227	0	0	0	134533	Acinetobacter parvus	1.41552	227	1217671	no rank,Acinetobacter parvus NIPH 1103
0.0071	0.948603	134	0	0	0	5146	Sordaria				0.0056	1.40719	252	0	2	183	35717	Epichloe festucae	1.38916	248	877507	no rank,Epichloe festucae Fl1
0.0055	0.943133	171	0	2	107	5658	Leishmania				0.0051	1.40586	275	0	0	0	1126	Microcystis aeruginosa	0.704367	132	1160282	no rank,Microcystis aeruginosa PCC 9806
0.0052	0.917771	175	0	0	0	59735	Bergeyella				0.011	1.39277	127	0	0	0	45254	Dysgonomonas capnocytophagoides	1.39277	127	1121485	no rank,Dysgonomonas capnocytophagoides DSM 22835
0.0059	0.914585	156	0	1	97	1883	Streptomyces				0.0052	1.38594	264	0	0	0	229204	Flavobacterium frigoris	1.38594	264	1086011	no rank,Flavobacterium frigoris PS1
0.0049	0.910993	187	0	1	44	511745	Methylacidiphilum				0.0052	1.37991	266	0	1	265	1198115	Thaumarchaeota archaeon SCGC AB-539-E09
0.0056	0.906089	162	0	2	125	4753	Pneumocystis				0.0046	1.3742	299	0	1	299	1131269	Nitrospina sp. AB-629-B18
0.005	0.89668	181	0	0	0	80744	Serpula				0.005	1.37311	274	0	1	271	208596	Carnobacterium sp. 17-4
0.0052	0.89638	174	0	1	127	1163	Anabaena				0.0066	1.3553	205	0	1	157	5860	Plasmodium vinckei
0.0057	0.892136	156	0	1	147	5714	Herpetomonas				0.0052	1.34834	259	0	2	256	2145	Spiroplasma taiwanense	1.34834	259	1276220	no rank,Spiroplasma taiwanense CT-1
0.0063	0.890352	142	0	2	77	5655	Crithidia				0.0095	1.33203	140	0	1	53	1003336	Strigomonas galati
0.006	0.883145	147	0	1	142	504481	Sediminibacterium				0.0052	1.3248	257	0	1	254	996925	Mastigocoleus testarum	1.3248	257	371196	no rank,Mastigocoleus testarum BC008
0.0057	0.855878	151	0	1	133	100026	Hysterium				0.005	1.32389	265	0	1	255	1202532	Flavobacterium sp. F52
0.0053	0.844519	160	0	1	93	202746	Sulfurimonas				0.0052	1.32108	254	0	1	254	652708	Bacteroidetes oral taxon 274	1.32108	254	575590	no rank,Bacteroidetes oral taxon 274 str. F0058
0.0053	0.838856	157	0	0	0	34084	Riemerella				0.0062	1.29654	210	0	3	173	226899	Grosmannia clavigera	1.29654	210	655863	no rank,Grosmannia clavigera kw1407
0.0049	0.832306	171	0	1	167	202771	Zooshikella				0.0049	1.29595	266	0	2	253	53485	Pyrenophora teres	1.29595	266	861557	no rank,Pyrenophora teres f. teres 0-1
0.0049	0.8102	165	0	1	146	5206	Filobasidiella				0.0062	1.29225	210	0	1	15	5341	Agaricus bisporus	1.28654	209	936046	no rank,Agaricus bisporus var. bisporus H97
0.0054	0.802509	150	0	1	49	113604	Tetrapisispora				0.005	1.28703	256	0	0	0	1017	Capnocytophaga gingivalis	1.28703	256	553178	no rank,Capnocytophaga gingivalis ATCC 33624
0.0052	0.786137	151	0	1	118	929509	Solitalea				0.0048	1.27076	266	0	1	266	388259	Natronorubrum sulfidifaciens	1.27076	266	1230460	no rank,Natronorubrum sulfidifaciens JCM 14089
0.0085	0.785012	92	0	0	0	72358	Trachipleistophora				0.0053	1.26485	237	0	1	124	42363	Aciculosporium take	1.26485	237	1036760	no rank,Aciculosporium take MAFF-241224
0.0058	0.775587	134	0	1	127	5021	Leptosphaeria				0.0052	1.26474	245	0	3	65	5507	Fusarium oxysporum	0.198828	28	1089452	no rank,Fusarium oxysporum f. sp. melonis 26406
0.0051	0.759379	149	0	0	0	2289	Desulfobacter				0.0055	1.26341	231	0	0	0	657445	Francisella noatunensis
0.0059	0.743609	126	0	0	0	58050	Moritella				0.0057	1.24102	217	0	1	204	65070	Pythium aphanidermatum	1.24102	217	1223555	no rank,Pythium aphanidermatum DAOM BR444
0.0057	0.74028	131	0	1	119	34098	Blattabacterium				0.0053	1.23241	233	0	0	0	104270	Tenacibaculum ovolyticum	1.23241	233	1123347	no rank,Tenacibaculum ovolyticum DSM 18103
0.0057	0.729141	128	0	1	127	114154	Dichomitus				0.0056	1.21671	219	0	0	0	36033	Vanderwaltozyma polyspora	1.21671	219	436907	no rank,Vanderwaltozyma polyspora DSM 70294
0.0051	0.727258	143	0	1	136	35829	Acetivibrio				0.0068	1.21569	179	0	1	178	156586	Flavobacteria bacterium BBFL7
0.0049	0.721679	148	0	0	0	120831	Dyadobacter				0.006	1.21256	203	0	1	176	393283	Pestalotiopsis fici	1.21256	203	1229662	no rank,Pestalotiopsis fici W106-1
0.0088	0.705638	80	0	0	0	104264	Cellulophaga				0.0047	1.20788	258	0	1	254	1280682	Butyrivibrio sp. XBB1001
0.0051	0.697721	138	0	1	108	1283313	Alloprevotella				0.0055	1.17788	213	0	1	211	1292	Staphylococcus warneri	0.00378788	1	596319	no rank,Staphylococcus warneri L37603
0.0061	0.696196	115	0	1	21	1288026	Arcticibacter				0.0057	1.16997	205	0	0	0	1406	Paenibacillus polymyxa	0.00894301	2	349520	no rank,Paenibacillus polymyxa E681
0.0079	0.688688	87	0	1	36	67572	Psychromonas				0.0097	1.14722	118	0	1	114	439703	Prevotella maculosa	1.14722	118	1122986	no rank,Prevotella maculosa DSM 19339
0.0063	0.681664	108	0	0	0	59732	Chryseobacterium				0.0052	1.14318	219	0	2	189	72228	Ophiocordyceps sinensis	1.14318	219	911162	no rank,Ophiocordyceps sinensis CO18
0.0067	0.674445	100	0	1	42	146784	Bacteriovorax				0.0067	1.13906	169	0	0	0	936053	Rhizopus delemar	1.13906	169	246409	no rank,Rhizopus delemar RA 99-880
0.0045	0.668061	149	0	1	147	647744	Indibacter				0.006	1.12731	189	0	0	0	63186	Zobellia galactanivorans
0.0047	0.639355	135	0	2	131	27971	Enterocytozoon				0.0051	1.12335	222	0	1	218	140110	Nectria haematococca	1.12335	222	660122	no rank,Nectria haematococca mpVI 77-13-4
0.0071	0.620642	88	0	1	63	1003337	Angomonas				0.0057	1.10018	193	0	0	0	326320	Dokdonia donghaensis	1.10018	193	313590	no rank,Dokdonia donghaensis MED134
0.0049	0.617997	127	0	1	125	107	Spirosoma				0.005	1.09461	220	0	0	0	1100721	Limnohabitans sp. Rim47
0.0051	0.608415	120	0	1	115	365348	Pelosinus				0.0055	1.09181	200	0	1	158	1009412	Flavobacterium sp. SCGC AAA160-P02
0.005	0.580477	116	0	2	104	324777	Marssonina				0.005	1.08946	217	0	1	217	786	Rickettsia akari	1.08946	217	293614	no rank,Rickettsia akari str. Hartford
0.0053	0.578364	110	0	0	0	2276	Pyrobaculum				0.0057	1.05631	184	0	1	178	70109	Penicillium paxilli	1.05631	184	1292256	no rank,Penicillium paxilli ATCC 26601
0.0066	0.563312	86	0	0	0	572511	Blautia				0.0054	1.05521	197	0	0	0	34105	Streptobacillus moniliformis	1.05521	197	519441	no rank,Streptobacillus moniliformis DSM 12112
0.0049	0.552548	113	0	1	102	56688	Halorubrum				0.0057	1.05012	185	0	2	168	5691	Trypanosoma brucei	0.4938	74	999953	no rank,Trypanosoma brucei brucei strain 927/4 GUTat10.1
0.0064	0.534643	84	0	2	54	33194	Bipolaris				0.0055	1.04412	190	0	1	190	34010	Azospirillum halopraeferens	1.04412	190	1121033	no rank,Azospirillum halopraeferens DSM 3675
0.0049	0.534049	110	0	1	108	102234	Cyanobacterium				0.0062	1.04087	168	0	0	0	1201295	Shewanella sp. POL2
0.0069	0.529755	77	0	0	0	1645	Renibacterium				0.006	1.03887	172	0	0	0	379097	Vibrio sinaloensis	1.03887	172	945550	no rank,Vibrio sinaloensis DSM 21326
0.0055	0.526805	96	0	1	43	226	Alteromonas				0.0295	1.03343	35	0	0	0	5811	Toxoplasma gondii	0.792822	17	1130821	no rank,Toxoplasma gondii TgCatPRC2
0.0049	0.52664	107	0	2	105	252356	Maribacter				0.005	1.03333	208	0	1	205	1581	Lactobacillus buchneri
0.0083	0.522332	63	0	1	20	586	Providencia				0.0058	1.02915	178	0	0	0	47770	Lactobacillus crispatus	0.02	1	440496	no rank,Lactobacillus crispatus CTV-05
0.005	0.51938	103	0	0	0	2184	Methanococcus				0.0054	1.02356	191	0	1	152	221103	Moniliophthora roreri	1.02356	191	1381753	no rank,Moniliophthora roreri MCA 2997
0.0089	0.518087	58	0	0	0	278993	Thermincola				0.0079	1.02346	130	0	0	0	4784	Phytophthora capsici	1.02346	130	763924	no rank,Phytophthora capsici LT1534
0.0065	0.515748	79	0	2	68	199307	Endocronartium				0.005	1.02208	204	0	0	0	1217710	Acinetobacter sp. NIPH 899
0.0052	0.51347	98	0	2	82	167346	Fomitiporia				0.0047	1.00949	213	0	1	206	436114	Sulfurihydrogenibium sp. YO3AOP1
0.0055	0.507696	92	0	1	85	11598	Hantavirus				0.0055	1.00374	182	0	1	100	1304284	Clostridiaceae bacterium L21-TH-D2
0.007	0.505412	72	0	0	0	1205	Trichodesmium				0.0059	1.00087	169	0	0	0	1052848	Parcubacteria bacterium SCGC AAA036-E14
0.0053	0.504304	96	0	1	22	233189	Anaerolinea				0.005	0.994763	197	0	1	193	28031	Lysinibacillus fusiformis	0.00483092	1	714961	no rank,Lysinibacillus fusiformis ZC1
0.005	0.492506	98	0	0	0	1177	Nostoc				0.0056	0.99436	178	0	0	0	53983	Phytophthora cambivora
0.006	0.490186	82	0	1	79	669368	Coleofasciculus				0.0047	0.979856	209	0	1	206	729	Haemophilus parainfluenzae
0.0054	0.488982	91	0	2	57	101851	Glarea				0.0052	0.978738	187	0	1	182	264027	Algoriphagus marincola	0.023637	4	1120966	no rank,Algoriphagus marincola DSM 16067
0.005	0.486035	97	0	1	95	745	Pasteurella				0.0069	0.978698	141	0	0	0	555791	Staphylococcus massiliensis	0.97491	140	1229783	no rank,Staphylococcus massiliensis S46
0.0067	0.484668	72	0	1	12	57665	Sulfurospirillum				0.0067	0.977707	145	0	1	144	2100	Mycoplasma hyorhinis	0.00378788	1	872331	no rank,Mycoplasma hyorhinis HUB-1
0.0057	0.481564	84	0	2	76	1091	Chlorobium				0.0047	0.973851	207	0	2	78	1493	Clostridium cellulovorans	0.973851	207	573061	no rank,Clostridium cellulovorans 743B
0.0052	0.4707	90	0	1	90	484508	Ornithinibacillus				0.0173	0.966593	56	0	0	0	152794	Corynebacterium efficiens	0.966593	56	196164	no rank,Corynebacterium efficiens YS-314
0.0087	0.470066	54	0	1	52	836	Porphyromonas				0.006	0.966249	160	0	1	132	1321777	Clostridiales bacterium oral taxon 876	0.966249	160	1321778	no rank,Clostridiales bacterium oral taxon 876 str. F0540
0.0052	0.457582	88	0	1	62	157	Treponema				0.0062	0.963402	156	0	0	0	395961	Cyanothece sp. PCC 7425
0.0057	0.456741	80	0	1	63	82105	Cladophialophora				0.0053	0.957649	181	0	1	179	746691	Oceanobacillus kimchii	0.957649	181	1238184	no rank,Oceanobacillus kimchii X50
0.0058	0.454799	79	0	1	75	226991	Cyphellophora				0.005	0.951255	192	0	2	158	4911	Kluyveromyces marxianus	0.951255	192	1162310	no rank,Kluyveromyces marxianus var. marxianus KCTC 17555
0.0044	0.449654	103	0	0	0	44471	Microcoleus				0.0071	0.948603	134	0	0	0	5147	Sordaria macrospora
0.006	0.44867	75	0	1	71	1243	Leuconostoc				0.0048	0.935768	195	0	0	0	712976	Lachnospiraceae bacterium oral taxon 082	0.935768	195	861454	no rank,Lachnospiraceae bacterium oral taxon 082 str. F0431
0.0046	0.444135	96	0	2	72	237179	Sphaerulina				0.0072	0.928576	129	0	2	73	33165	Kluyveromyces aestuarii	0.928576	129	854826	no rank,Kluyveromyces aestuarii ATCC 18862
0.0056	0.441893	79	0	1	40	256846	Lentisphaera				0.0062	0.927551	150	0	1	13	1087449	Aquimarina agarilytica	0.927551	150	620914	no rank,Aquimarina agarilytica ZC1
0.0058	0.433493	75	0	1	46	2701	Gardnerella				0.0052	0.927421	178	0	1	13	550	Enterobacter cloacae
0.0053	0.433195	82	0	1	68	55584	Heterococcus				0.006	0.918656	153	0	2	152	33990	Rickettsia bellii	0.00724638	1	336407	no rank,Rickettsia bellii RML369-C
0.0049	0.432807	89	0	1	87	221282	Mastigocladopsis				0.0052	0.917771	175	0	0	0	1015	Bergeyella zoohelcum	0.917771	175	883098	no rank,Bergeyella zoohelcum CCUG 30536
0.0047	0.430169	91	0	2	37	2284	Sulfolobus				0.005	0.89668	181	0	0	0	85982	Serpula lacrymans	0.00518135	1	578457	no rank,Serpula lacrymans var. lacrymans S7.9
0.0081	0.422633	52	0	0	0	97095	Eutypa				0.0047	0.895833	191	0	1	184	2421	Thermosipho africanus	0.881223	188	1161912	no rank,Thermosipho africanus H17ap60334
0.0056	0.416757	74	0	0	0	69474	Orientia				0.0056	0.893086	159	0	1	153	1034944	Legionella tunisiensis
0.0054	0.415159	77	0	1	71	29909	Tolypocladium				0.0057	0.892136	156	0	1	147	5718	Herpetomonas muscarum
0.0053	0.408955	77	0	2	64	29832	Hanseniaspora				0.0049	0.884948	181	0	1	44	511746	Methylacidiphilum infernorum	0.884948	181	481448	no rank,Methylacidiphilum infernorum V4
0.0059	0.404804	69	0	1	22	872	Desulfovibrio				0.006	0.871937	145	0	1	142	925409	Sediminibacterium sp. OR53
0.0058	0.395356	68	0	0	0	613	Serratia				0.0057	0.855878	151	0	1	133	100027	Hysterium pulicare	0.855878	151	1136866	no rank,Hysterium pulicare CBS 123377
0.0052	0.387848	74	0	0	0	1434049	Thermophagus				0.0131	0.85247	65	0	0	0	1219	Prochlorococcus marinus	0.654157	35	167546	no rank,Prochlorococcus marinus str. MIT 9301
0.0051	0.386905	76	0	0	0	198251	Candidatus Pelagibacter				0.005	0.850484	171	0	1	162	5808	Cryptosporidium muris	0.850484	171	441375	no rank,Cryptosporidium muris RN66
0.0054	0.38608	72	0	0	0	1740	Thermodesulfobacterium				0.0055	0.848351	153	0	2	34	4786	Phytophthora cryptogea
0.0067	0.383164	57	0	1	51	191301	Caminibacter				0.0055	0.843059	153	0	1	149	29322	Eubacterium cellulosolvens	0.843059	153	633697	no rank,Eubacterium cellulosolvens 6
0.0052	0.3778	73	0	1	34	76831	Myroides				0.0059	0.842184	143	0	0	0	28137	Prevotella veroralis
0.0062	0.377003	61	0	0	0	379	Rhizobium				0.0046	0.83354	182	0	1	182	1031288	Caloramator sp. ALD01
0.0062	0.373403	60	0	1	48	55079	Aneurinibacillus				0.0049	0.832306	171	0	1	167	202772	Zooshikella ganghwensis	0.832306	171	1123509	no rank,Zooshikella ganghwensis DSM 15267
0.0061	0.367588	60	0	0	0	943	Ehrlichia				0.0054	0.831161	155	0	0	0	34085	Riemerella anatipestifer	0.00383142	1	693978	no rank,Riemerella anatipestifer ATCC 11845 = DSM 15868
0.0049	0.365591	75	0	1	73	249529	Caldanaerobacter				0.0128	0.818616	64	0	0	0	197222	Glaciecola mesophila	0.818616	64	1128912	no rank,Glaciecola mesophila KMM 241
0.0047	0.359985	76	0	0	0	1164882	Lachnoanaerobaculum				0.006	0.807779	135	0	1	120	556261	Clostridium sp. D5
0.0067	0.355497	53	0	1	50	42417	Halobacteroides				0.0055	0.79552	145	0	1	144	531844	Flavobacteriaceae bacterium 3519-10
0.0049	0.350211	72	0	0	0	364710	Endocarpon				0.0056	0.794891	143	0	2	113	987	Aquimarina latercula	0.794891	143	1121006	no rank,Aquimarina latercula DSM 2041
0.0046	0.349911	76	0	1	76	2077	Sporolactobacillus				0.0052	0.786137	151	0	1	118	995	Solitalea canadensis	0.786137	151	929556	no rank,Solitalea canadensis DSM 3403
0.0065	0.34592	53	0	1	51	359407	Methylotenera				0.0085	0.785012	92	0	0	0	72359	Trachipleistophora hominis
0.006	0.323348	54	0	1	50	71962	Omphalotus				0.0074	0.780061	105	0	0	0	856	Fusobacterium varium	0.780061	105	469618	no rank,Fusobacterium varium ATCC 27725
0.0051	0.322213	63	0	1	57	61458	Coniosporium				0.0053	0.779601	146	0	1	105	5479	Candida maltosa	0.779601	146	1245528	no rank,Candida maltosa Xu316
0.0052	0.317942	61	0	2	33	2902	Emiliania				0.0058	0.775587	134	0	1	127	5022	Leptosphaeria maculans	0.775587	134	985895	no rank,Leptosphaeria maculans JN3
0.0059	0.313348	53	0	0	0	33187	Uncinocarpus				0.0053	0.771538	146	0	1	49	1071379	Tetrapisispora blattae	0.771538	146	1071380	no rank,Tetrapisispora blattae CBS 6284
0.0055	0.310855	57	0	1	52	70992	Flexithrix				0.0048	0.76774	159	0	1	146	5207	Cryptococcus neoformans	0.754377	156	235443	no rank,Cryptococcus neoformans var. grubii H99
0.009	0.296384	33	0	0	0	329878	Cryomyces				0.0054	0.766433	141	0	1	65	1443666	Aquimarina megaterium	0.766433	141	1296416	no rank,Aquimarina megaterium XH134
0.0062	0.296203	48	0	1	38	129337	Geobacillus				0.0053	0.766184	145	0	1	144	1279027	Hippea alviniae	0.766184	145	944480	no rank,Hippea alviniae EP5-r
0.0058	0.295291	51	0	0	0	267986	Owenweeksia				0.0047	0.763331	162	0	0	0	37372	Helicobacter bilis	0.763331	162	1235804	no rank,Helicobacter bilis WiWa
0.0073	0.292664	40	0	0	0	28253	Marinomonas				0.0051	0.759379	149	0	0	0	2293	Desulfobacter postgatei	0.759379	149	879212	no rank,Desulfobacter postgatei 2ac9
0.0088	0.291911	33	0	1	12	1300028	Gyalolechia				0.0061	0.751938	123	0	1	115	40302	Nosema ceranae	0.751938	123	578460	no rank,Nosema ceranae BRL01
0.0069	0.28294	41	0.0244	1	38	336809	Candidatus Sulcia				0.0061	0.751092	124	0	1	109	51314	Eimeria brunetti
0.0157	0.282546	18	0	0	0	411566	Candidatus Midichloria				0.0064	0.746788	117	0	0	0	102886	Streptococcus didelphis	0.746788	117	1123301	no rank,Streptococcus didelphis DSM 15616
0.0121	0.277372	23	0	0	0	300275	Lachancea				0.0068	0.74556	109	0	1	94	470	Acinetobacter baumannii	0.623752	99	1343073	no rank,Acinetobacter baumannii CI78
0.0112	0.268803	24	0	0	0	461281	Ogataea				0.0052	0.734132	140	0	1	127	1165	Anabaena cylindrica	0.734132	140	272123	no rank,Anabaena cylindrica PCC 7122
0.0112	0.268039	24	0	0	0	906	Megasphaera				0.0057	0.729141	128	0	1	127	114155	Dichomitus squalens	0.729141	128	732165	no rank,Dichomitus squalens LYAD-421 SS1
0.0056	0.267966	48	0	0	0	4895	Schizosaccharomyces				0.0059	0.728569	124	0	0	0	90736	Moritella marina	0.728569	124	1202962	no rank,Moritella marina ATCC 15381
0.005	0.260033	52	0	1	51	1101	Prosthecochloris				0.0051	0.727258	143	0	1	136	35830	Acetivibrio cellulolyticus	0.727258	143	509191	no rank,Acetivibrio cellulolyticus CD2
0.0059	0.258771	44	0	1	41	135575	Idiomarina				0.0064	0.72444	114	0	1	99	1502	Clostridium perfringens	0.00591716	1	445334	no rank,Clostridium perfringens C str. JGS1495
0.0058	0.25735	44	0	0	0	1047167	Zymoseptoria				0.0057	0.723298	128	0	1	119	1186051	Blattabacterium sp. (Blaberus giganteus)
0.0055	0.256489	47	0	0	0	114627	Alkaliphilus				0.005	0.718558	144	0	0	0	1488	Clostridium acetobutylicum
0.0059	0.25471	43	0	1	38	139276	Dacryopinax				0.0055	0.713413	129	0	1	114	192073	Shewanella denitrificans	0.713413	129	318161	no rank,Shewanella denitrificans OS217
0.005	0.25082	50	0	0	0	196118	Methanocaldococcus				0.0053	0.7134	134	0	1	77	299391	Phytophthora alni
0.0052	0.236216	45	0	1	40	776	Coxiella				0.0049	0.706323	145	0	0	0	365489	Dyadobacter beijingensis	0.706323	145	1121482	no rank,Dyadobacter beijingensis DSM 21582
0.0084	0.234205	28	0	0	0	29465	Veillonella				0.0068	0.705315	103	0	1	11	851	Fusobacterium nucleatum	0.513321	70	209882	no rank,Fusobacterium nucleatum subsp. vincentii ATCC 49256
0.0061	0.231204	38	0	1	31	978	Cytophaga				0.0059	0.70459	119	0	1	112	712934	Chloroflexi bacterium oral taxon 439
0.0061	0.227258	37	0	1	35	713	Actinobacillus				0.0053	0.702395	133	0	0	0	5297	Puccinia graminis	0.702395	133	418459	no rank,Puccinia graminis f. sp. tritici CRL 75-36-700-3
0.0055	0.227223	41	0	0	0	45234	Cordyceps				0.0056	0.697088	125	0	0	0	1120767	Ostreococcus tauri virus RT-2011
0.0048	0.21864	46	0	1	31	657	Photobacterium				0.0122	0.696357	57	0	0	0	1338009	Sphingobacterium sp. IITKGP-BTPF85
0.0359	0.215205	6	0	0	0	1743	Propionibacterium				0.0061	0.696196	115	0	1	21	1288027	Arcticibacter svalbardensis	0.696196	115	1150600	no rank,Arcticibacter svalbardensis MN12-7
0.0053	0.210817	40	0	1	37	56112	Dehalobacter				0.006	0.681861	113	0	1	23	1408164	Betaproteobacteria bacterium MOLA814
0.0052	0.206843	40	0	1	23	1129	Synechococcus				0.0045	0.668061	149	0	1	147	579922	Indibacter alkaliphilus	0.668061	149	1189612	no rank,Indibacter alkaliphilus LW1
0.0052	0.206592	40	0	1	39	46205	Pseudobutyrivibrio				0.008	0.662155	83	0	0	0	5762	Naegleria gruberi	0.662155	83	744533	no rank,Naegleria gruberi strain NEG-M
0.0082	0.205382	25	0	1	17	5748	Nannochloropsis				0.0154	0.646508	42	0	0	0	97137	Lactobacillus sp. ASF360
0.0068	0.202607	30	0	0	0	55180	Guignardia				0.0052	0.645155	125	0	1	115	47687	Mycoplasma alligatoris	0.645155	125	747682	no rank,Mycoplasma alligatoris A21JP2
0.0055	0.196747	36	0.0278	1	25	1237	Piscirickettsia				0.0059	0.645022	110	0	1	66	196765	Cladonia macilenta	0.645022	110	1353983	no rank,Cladonia macilenta KoLRI003786
0.0078	0.193752	25	0	0	0	543311	Parvimonas				0.0047	0.639355	135	0	2	131	31281	Enterocytozoon bieneusi	0.639355	135	481877	no rank,Enterocytozoon bieneusi H348
0.0074	0.193087	26	0	0	0	162289	Peptoniphilus				0.0051	0.62401	123	0	2	121	1640	Listeria seeligeri	0.500997	106	702452	no rank,Listeria seeligeri FSL S4-171
0.007	0.190046	27	0	0	0	795750	Ignavibacterium				0.0055	0.623362	114	0	1	114	1435036	Acinetobacter bohemicus	0.623362	114	1217715	no rank,Acinetobacter bohemicus ANC 3994
0.0059	0.187609	32	0	0	0	4951	Yarrowia				0.0048	0.618046	130	0	0	0	324770	Cryptococcus dejecticola	0.618046	130	1296121	no rank,Cryptococcus dejecticola CBS 10117
0.0049	0.186978	38	0	1	38	34093	Simkania				0.0049	0.610164	125	0	1	125	496058	Spirosoma panaciterrae	0.610164	125	1123277	no rank,Spirosoma panaciterrae DSM 21099
0.0063	0.183459	29	0	1	29	32	Myxococcus				0.0054	0.610016	113	0	1	14	5127	Fusarium fujikuroi	0.610016	113	1215603	no rank,Fusarium fujikuroi B14
0.0057	0.177824	31	0	0	0	5706	Phytomonas				0.0047	0.607958	129	0	2	129	51665	Aerococcus urinaeequi	0.607958	129	1120952	no rank,Aerococcus urinaeequi DSM 20341
0.0059	0.17756	30	0	1	26	12916	Acidovorax				0.006	0.600403	100	0	1	96	1505	[Clostridium] sordellii	0.594589	99	1292036	no rank,Clostridium sordellii ATCC 9714
0.0053	0.176033	33	0	1	18	5140	Neurospora				0.0077	0.593795	77	0	0	0	4927	Wickerhamomyces anomalus	0.593795	77	885923	no rank,Wickerhamomyces anomalus NRRL Y-366
0.0079	0.174152	22	0	0	0	2129	Ureaplasma				0.0123	0.590502	48	0	1	44	788	Rickettsia canadensis
0.0062	0.174085	28	0	0	0	2302	Thermoplasma				0.0113	0.586082	52	0	0	0	179628	Clostridium colicanis	0.586082	52	999411	no rank,Clostridium colicanis 209318
0.0062	0.172212	28	0	0	0	45284	Neotyphodium				0.0055	0.585446	106	0	1	105	666	Vibrio cholerae	0.00549451	1	1095657	no rank,Vibrio cholerae O1 str. NHCC-008D
0.0066	0.170648	26	0	0	0	5873	Theileria				0.005	0.580477	116	0	2	104	698440	Marssonina brunnea	0.580477	116	1072389	no rank,Marssonina brunnea f. sp. 'multigermtubi' MB_m1
0.0054	0.161701	30	0	1	27	106589	Cupriavidus				0.0048	0.580353	121	0	0	0	2121	Mycoplasma orale	0.580353	121	1266996	no rank,Mycoplasma orale ATCC 23714
0.0056	0.161571	29	0	1	15	93810	Togninia				0.0053	0.578364	110	0	0	0	181486	Pyrobaculum calidifontis	0.578364	110	410359	no rank,Pyrobaculum calidifontis JCM 11548
0.0062	0.160633	26	0	0	0	13	Dictyoglomus				0.0049	0.578196	118	0	1	108	671218	Alloprevotella rava	0.578196	118	679199	no rank,Alloprevotella rava F0323
0.0059	0.160045	27	0	0	0	427077	Salsuginibacillus				0.0065	0.57473	89	0	0	0	326069	Gramella portivictoriae	0.57473	89	1121932	no rank,Gramella portivictoriae DSM 23547
0.0077	0.154537	20	0	0	0	29393	Dolosigranulum				0.0067	0.572867	86	0	1	42	97084	Bacteriovorax marinus	0.572867	86	862908	no rank,Bacteriovorax marinus SJ
0.0053	0.153182	29	0	1	25	40443	Gloeophyllum				0.0053	0.56642	106	0	0	0	857392	Marinilabilia sp. AK2
0.008	0.151733	19	0	0	0	1007	Saprospira				0.0055	0.565353	103	0	1	41	5827	Plasmodium cynomolgi	0.565353	103	1120755	no rank,Plasmodium cynomolgi strain B
0.0062	0.149429	24	0	1	19	5305	Phanerochaete				0.0054	0.557752	104	0	0	0	52584	Brachyspira pilosicoli	0.211684	40	1161918	no rank,Brachyspira pilosicoli WesB
0.0062	0.149324	24	0	1	24	189330	Dorea				0.0054	0.552112	103	0	1	102	278956	Opitutaceae bacterium TAV1
0.0049	0.147436	30	0	1	30	246861	Grimontia				0.0052	0.547793	106	0	1	98	989	Marinilabilia salmonicolor	0.547793	106	1168289	no rank,Marinilabilia salmonicolor JCM 21150
0.0048	0.14499	30	0	0	0	453850	Joostella				0.0056	0.544034	97	0	1	81	263815	Pneumocystis murina
0.0066	0.144647	22	0	0	0	102115	Stanieria				0.0097	0.542107	56	0	1	12	5861	Plasmodium yoelii	0.0622403	4	352914	no rank,Plasmodium yoelii yoelii 17XNL
0.0065	0.141996	22	0	1	19	33055	Kinetoplastibacterium				0.0062	0.541678	87	0	0	0	64897	Borrelia bissettii	0.511642	82	521010	no rank,Borrelia bissettii DN127
0.0117	0.140532	12	0	0	0	235572	Candidatus Portiera				0.005	0.538618	108	0	1	82	412467	Entamoeba nuttalli	0.538618	108	1076696	no rank,Entamoeba nuttalli P19
0.0055	0.138466	25	0	0	0	773	Bartonella				0.0056	0.538192	96	0	1	95	109328	Leptotrichia trevisanii	0.538192	96	1122173	no rank,Leptotrichia trevisanii DSM 22070
0.0064	0.13489	21	0	1	16	150247	Anoxybacillus				0.0058	0.533671	92	0	2	70	1196323	Paenibacillus sp. OSY-SE
0.0046	0.130174	28	0	1	20	41254	Mycosphaerella				0.0049	0.529775	109	0	1	108	379064	Cyanobacterium aponinum	0.529775	109	755178	no rank,Cyanobacterium aponinum PCC 10605
0.0056	0.129684	23	0	1	18	10892	Orbivirus				0.0069	0.529755	77	0	0	0	1646	Renibacterium salmoninarum	0.529755	77	288705	no rank,Renibacterium salmoninarum ATCC 33209
0.0097	0.126403	13	0	0	0	482	Neisseria				0.0049	0.52664	107	0	2	105	313603	Maribacter sp. HTCC2170
0.0063	0.12563	20	0	1	18	66831	Facklamia				0.0064	0.521871	81	0	0	0	169679	Clostridium saccharobutylicum	0.521871	81	1345695	no rank,Clostridium saccharobutylicum DSM 13864
0.0308	0.123292	4	0	0	0	55193	Malassezia				0.0071	0.520026	73	0	1	63	59799	Angomonas deanei
0.0069	0.117145	17	0	1	16	1647	Erysipelothrix				0.0054	0.519127	97	0	0	0	1155954	Paenibacillus sp. 1-49
0.0055	0.116373	21	0	0	0	167639	Ilyobacter				0.0089	0.518087	58	0	0	0	863643	Thermincola potens	0.518087	58	635013	no rank,Thermincola potens JR
0.0067	0.114207	17	0	0	0	379899	Niabella				0.0065	0.516787	80	0	0	0	171284	Mycoplasma cynos	0.516787	80	1246955	no rank,Mycoplasma cynos C142
0.0379	0.113604	3	0	0	0	80865	Delftia				0.0065	0.515748	79	0	2	68	27356	Endocronartium harknessii	0.515748	79	1300066	no rank,Endocronartium harknessii PhW48OC
0.0047	0.10447	22	0	0	0	64	Herpetosiphon				0.0052	0.51347	98	0	2	82	208960	Fomitiporia mediterranea	0.51347	98	694068	no rank,Fomitiporia mediterranea MF3/22
0.0148	0.103765	7	0	0	0	1754	Thermoanaerobacter				0.0055	0.507696	92	0	1	85	11599	Hantaan virus
0.0063	0.100753	16	0	0	0	131316	Passalora				0.007	0.505412	72	0	0	0	1206	Trichodesmium erythraeum	0.505412	72	203124	no rank,Trichodesmium erythraeum IMS101
0.0066	0.0992665	15	0	1	12	276836	Rozella				0.0053	0.504304	96	0	1	22	167964	Anaerolinea thermophila	0.504304	96	926569	no rank,Anaerolinea thermophila UNI-1
0.007	0.0981329	14	0	0	0	51668	Tetragenococcus				0.0049	0.499671	101	0	0	0	411153	Gramella forsetii	0.499671	101	411154	no rank,Gramella forsetii KT0803
0.0054	0.0977319	18	0	1	17	538	Eikenella				0.005	0.499635	100	0	1	46	5656	Crithidia fasciculata
0.0054	0.0972648	18	0	0	0	1023	Microscilla				0.0055	0.497062	91	0	1	90	1511	[Clostridium] sticklandii
0.0063	0.0939481	15	0	0	0	2713	Aquifex				0.0084	0.496494	59	0	1	32	133409	Polysphondylium violaceum
0.0047	0.0934512	20	0	0	0	379546	Aciduliprofundum				0.0053	0.495586	94	0	1	93	1172190	Sulfurimonas sp. AST-10
0.0058	0.093303	16	0	0	0	1176354	Hamiltosporidium				0.0053	0.493072	93	0	1	70	658659	Erysipelotrichaceae bacterium 3_1_53
0.0058	0.0926097	16	0	1	12	92244	Thioalkalimicrobium				0.0057	0.49302	87	0	1	79	114525	Saccharomyces mikatae	0.49302	87	226126	no rank,Saccharomyces mikatae IFO 1815
0.007	0.0915241	13	0	0	0	42398	Vittaforma				0.0098	0.492281	50	0	0	0	1235790	Eubacterium sp. 14-2
0.0053	0.0898942	17	0	0	0	29574	Taylorella				0.006	0.490186	82	0	1	79	64178	Coleofasciculus chthonoplastes	0.490186	82	118168	no rank,Coleofasciculus chthonoplastes PCC 7420
0.0056	0.089796	16	0	0	0	46468	Orenia				0.0047	0.489619	104	0	1	102	1173487	Halorubrum sp. AJ67
0.0052	0.0891208	17	0	0	0	5529	Metarhizium				0.005	0.489181	98	0	0	0	39152	Methanococcus maripaludis	0.417788	88	402880	no rank,Methanococcus maripaludis C5
0.0052	0.088113	17	0	0	0	629	Yersinia				0.0054	0.488982	91	0	2	57	101852	Glarea lozoyensis	0.488982	91	1104152	no rank,Glarea lozoyensis 74030
0.0097	0.0869622	9	0	0	0	58127	Helminthosporium				0.0096	0.487696	51	0	0	0	664662	Borrelia bavariensis
0.0062	0.0863919	14	0	1	11	561367	Salinimicrobium				0.0061	0.479936	79	0	0	0	45151	Pyrenophora tritici-repentis	0.479936	79	426418	no rank,Pyrenophora tritici-repentis Pt-1C-BFP
0.007	0.0839575	12	0	1	11	266808	Thalassobacter				0.0045	0.478232	106	0	1	106	491921	Megamonas rupellensis	0.478232	106	1122217	no rank,Megamonas rupellensis DSM 19944
0.0093	0.083844	9	0	0	0	338191	Nitrosopumilus				0.005	0.478028	95	0	1	95	747	Pasteurella multocida	0.478028	95	1169410	no rank,Pasteurella multocida subsp. gallicida X73
0.0092	0.0826916	9	0	0	0	46255	Weissella				0.0052	0.4707	90	0	1	90	1147159	Ornithinibacillus scapharcae	0.4707	90	981383	no rank,Ornithinibacillus scapharcae TW25
0.0068	0.082157	12	0	0	0	248038	Mucispirillum				0.006	0.469272	78	0	1	37	5693	Trypanosoma cruzi	0.11857	19	914063	no rank,Trypanosoma cruzi JR cl. 4
0.0068	0.0819736	12	0	1	12	168934	Thalassospira				0.0066	0.467461	71	0	0	0	102684	Streptococcus infantarius	0.467461	71	1069533	no rank,Streptococcus infantarius subsp. infantarius CJ18
0.0045	0.0814152	18	0	1	15	28236	Petrotoga				0.0088	0.466082	53	0	1	52	322095	Porphyromonas somerae	0.466082	53	1122975	no rank,Porphyromonas somerae DSM 23386
0.0051	0.0814046	16	0	1	15	283168	Odoribacter				0.0061	0.461885	76	0	0	0	79591	Epichloe glyceriae	0.461885	76	1035635	no rank,Epichloe glyceriae E277
0.0054	0.0806875	15	0	0	0	36853	Desulfitobacterium				0.01	0.460161	46	0	0	0	444922	Psychromonas ossibalaenae	0.460161	46	1278307	no rank,Psychromonas ossibalaenae ATCC BAA-1528
0.0047	0.0802569	17	0	0	0	155862	Methanothermococcus				0.0058	0.455847	78	0	0	0	1144316	Chryseobacterium sp. CF314
0.0067	0.0801324	12	0	0	0	1817	Nocardia				0.0058	0.454799	79	0	1	75	293227	Cyphellophora europaea	0.454799	79	1220924	no rank,Cyphellophora europaea CBS 101466
0.0072	0.0794856	11	0	0	0	685950	Fervidicoccus				0.0056	0.453269	81	0	0	0	1643	Listeria welshimeri	0.453269	81	386043	no rank,Listeria welshimeri serovar 6b str. SLCC5334
0.0061	0.0792041	13	0	0	0	1190	Fischerella				0.0058	0.452432	78	0	1	76	159743	Paenibacillus terrae	0.452432	78	985665	no rank,Paenibacillus terrae HPL-003
0.0056	0.0784763	14	0	0	0	35823	Arthrospira				0.0056	0.441893	79	0	1	40	256847	Lentisphaera araneosa	0.441893	79	313628	no rank,Lentisphaera araneosa HTCC2155
0.0048	0.0772267	16	0	1	16	239759	Alistipes				0.0063	0.435465	69	0	0	0	1376	Aerococcus urinae	0.435465	69	866775	no rank,Aerococcus urinae ACS-120-V-Col10a
0.0128	0.076889	6	0	0	0	86017	Salpingoeca				0.0058	0.433493	75	0	1	46	2702	Gardnerella vaginalis	0.163189	21	1261068	no rank,Gardnerella vaginalis JCP8151B
0.0058	0.0751399	13	0	0	0	40558	Botryotinia				0.0053	0.433195	82	0	1	68	1140117	Heterococcus sp. DN1
0.0062	0.0742953	12	0	0	0	160798	Marinitoga				0.0049	0.432807	89	0	1	87	221287	Mastigocladopsis repens	0.432807	89	221288	no rank,Mastigocladopsis repens PCC 10914
0.0183	0.0732267	4	0	0	0	5703	Endotrypanum				0.0054	0.430214	80	0	2	67	28985	Kluyveromyces lactis	0.430214	80	284590	no rank,Kluyveromyces lactis NRRL Y-1140
0.0078	0.0705691	9	0	0	0	2742	Marinobacter				0.0058	0.427981	74	0	1	68	84379	Brachyspira alvinipulli	0.427981	74	1408430	no rank,Brachyspira alvinipulli ATCC 51933
0.005	0.0698837	14	0	0	0	153265	Aequorivita				0.0046	0.426129	92	0	2	72	85929	Sphaerulina musiva	0.426129	92	692275	no rank,Sphaerulina musiva SO2202
0.0062	0.068454	11	0	0	0	282132	Candidatus Protochlamydia				0.0081	0.422633	52	0	0	0	97096	Eutypa lata	0.422633	52	1287681	no rank,Eutypa lata UCREL1
0.0053	0.0636082	12	0	0	0	28186	Acetohalobium				0.0059	0.421759	71	0	1	71	1244	Leuconostoc gelidum
0.0079	0.0635583	8	0	0	0	29849	Gaeumannomyces				0.0047	0.421381	89	0	2	37	43080	Sulfolobus islandicus	0.414845	88	1132503	no rank,Sulfolobus islandicus M.16.40
0.007	0.0634088	9	0	0	0	570	Klebsiella				0.0056	0.416757	74	0	0	0	784	Orientia tsutsugamushi	0.416757	74	334380	no rank,Orientia tsutsugamushi str. Ikeda
0.0063	0.062931	10	0	0	0	1351751	Parastagonospora				0.0054	0.415159	77	0	1	71	29910	Tolypocladium inflatum	0.415159	77	1086729	no rank,Tolypocladium inflatum NRRL8044
0.0052	0.0627707	12	0	0	0	1257	Peptostreptococcus				0.0053	0.408955	77	0	2	64	56409	Hanseniaspora vineae
0.0056	0.0618401	11	0	0	0	336276	Olleya				0.0061	0.408317	67	0	0	0	1333846	Paenibacillus sp. 1-18
0.0062	0.0615072	10	0	0	0	67575	Rheinheimera				0.0075	0.405774	54	0	1	53	197	Campylobacter jejuni	0.401986	53	1248401	no rank,Campylobacter jejuni subsp. jejuni BIGS0014
0.006	0.0598739	10	0	0	0	5159	Ophiostoma				0.0059	0.396673	67	0	0	0	1400053	Bacteroidales bacterium CF
0.0075	0.0596585	8	0	0	0	267849	Nitrincola				0.0063	0.39608	63	0	0	0	225917	Paenibacillus massiliensis	0.0418168	6	1122921	no rank,Paenibacillus massiliensis 2301065 = DSM 16942
0.0072	0.0579455	8	0	0	0	77021	Cylindrospermopsis				0.0067	0.395468	59	0	0	0	66821	Sulfurospirillum multivorans	0.395468	59	1150621	no rank,Sulfurospirillum multivorans DSM 12446
0.0071	0.0569941	8	0	0	0	494041	Ophiognomonia				0.0058	0.391691	67	0	1	27	361072	Dictyostelium citrinum
0.0081	0.0566879	7	0	0	0	100883	Coprobacillus				0.0093	0.390717	42	0	1	31	59798	Crithidia acanthocephali
0.0057	0.0565888	10	0	0	0	31983	Helcococcus				0.0058	0.388539	67	0	1	63	86049	Cladophialophora carrionii	0.388539	67	1279043	no rank,Cladophialophora carrionii CBS 160.54
0.0094	0.0564767	6	0	0	0	375288	Parabacteroides				0.0052	0.387848	74	0	0	0	385682	Thermophagus xiamenensis
0.007	0.0561218	8	0	0	0	265488	Rhodopirellula				0.0067	0.383164	57	0	1	51	291048	Caminibacter mediatlanticus	0.383164	57	391592	no rank,Caminibacter mediatlanticus TB-2
0.0062	0.0557771	9	0	0	0	28050	Lachnospira				0.0059	0.382739	65	0	0	0	932213	Serratia sp. M24T3
0.0055	0.0552976	10	0	0	0	460073	Segetibacter				0.0053	0.379369	71	0	0	0	1295609	Thermodesulfobacterium geofontis	0.379369	71	795359	no rank,Thermodesulfobacterium geofontis OPF15
0.0079	0.0550903	7	0	0	0	1172191	Catenovulum				0.0172	0.378773	22	0	0	0	245012	butyrate-producing bacterium SM4/1
0.0078	0.0546645	7	0	0	0	1372	Planococcus				0.0051	0.374865	73	0	0	0	198252	Candidatus Pelagibacter ubique	0.119926	13	1144932	no rank,Candidatus Pelagibacter ubique HIMB058
0.0077	0.0538819	7	0	0	0	958	Bdellovibrio				0.0053	0.368527	70	0	0	0	33178	Aspergillus terreus	0.368527	70	341663	no rank,Aspergillus terreus NIH2624
0.0067	0.0536144	8	0	0	0	810	Chlamydia				0.0056	0.36683	66	0	1	66	135193	Paenibacillus daejeonensis	0.36683	66	1122917	no rank,Paenibacillus daejeonensis DSM 15491
0.0052	0.0518151	10	0	0	0	5144	Podospora				0.0049	0.365591	75	0	1	73	911092	Caldanaerobacter subterraneus	0.357805	73	391606	no rank,Carboxydibrachium pacificum DSM 12653
0.0047	0.0513505	11	0	0	0	42367	Hirsutella				0.0059	0.365323	62	0	1	52	5802	Eimeria tenella	0.365323	62	413949	no rank,Eimeria tenella strain Houghton
0.01	0.0499308	5	0	0	0	1142	Synechocystis				0.0056	0.365212	65	0	0	0	88916	Borrelia spielmanii	0.321572	60	498742	no rank,Borrelia spielmanii A14S
0.0049	0.0493808	10	0	0	0	267989	Lebetimonas				0.0056	0.362055	65	0	1	44	42068	Pneumocystis jirovecii	0.362055	65	1209962	no rank,Pneumocystis jirovecii SE8
0.0081	0.0484694	6	0	0	0	184431	Coprinopsis				0.0047	0.359985	76	0	0	0	467210	Lachnoanaerobaculum saburreum
0.006	0.0476977	8	0	0	0	44000	Caldicellulosiruptor				0.0074	0.356599	48	0	1	30	397287	Lachnospiraceae bacterium 28-4
0.0043	0.0476389	11	0	0	0	118	Planctomyces				0.0067	0.355497	53	0	1	50	42422	Halobacteroides halobius	0.355497	53	748449	no rank,Halobacteroides halobius DSM 5150
0.0053	0.0476194	9	0	0	0	1378	Gemella				0.0044	0.352585	80	0	0	0	28072	Nostoc sp. PCC 7524
0.0068	0.0475294	7	0	0	0	2279	Staphylothermus				0.0049	0.350211	72	0	0	0	364733	Endocarpon pusillum	0.350211	72	1263415	no rank,Endocarpon pusillum Z07020
0.0079	0.047256	6	0	0	0	164450	Vulcanisaeta				0.0046	0.349911	76	0	1	76	2078	Sporolactobacillus inulinus	0.349911	76	1069536	no rank,Sporolactobacillus inulinus CASD
0.0059	0.0471666	8	0	0	0	28222	Desulfobacula				0.0061	0.347969	57	0	0	0	1122941	Pedobacter glucosidilyticus	0.347969	57	540906	no rank,Pedobacter glucosidilyticus DSM 23534
0.0235	0.0470431	2	0	0	0	1269	Micrococcus				0.0051	0.344567	67	0	1	55	1471	Bacillus methanolicus	0.344567	67	997296	no rank,Bacillus methanolicus PB1
0.0052	0.0468829	9	0	0	0	91942	Hortaea				0.0066	0.342733	52	0	0	0	849	Fusobacterium gonidiaformans	0.324259	49	469615	no rank,Fusobacterium gonidiaformans ATCC 25563
0.0093	0.0466645	5	0	0	0	28581	Allomyces				0.0063	0.338724	54	0	1	48	1391	Aneurinibacillus aneurinilyticus	0.338724	54	649747	no rank,Aneurinibacillus aneurinilyticus ATCC 12856
0.0046	0.0464768	10	0	0	0	63399	Arthroderma				0.0072	0.338642	47	0	0	0	76594	Cellulophaga baltica	0.330091	45	1348583	no rank,Cellulophaga baltica 13
0.0076	0.0458529	6	0	0	0	766502	Millerozyma				0.0054	0.336806	62	0	0	0	1638	Listeria ivanovii
0.0092	0.0457697	5	0	0	0	45669	Salinicoccus				0.0061	0.335057	55	0	0	0	945	Ehrlichia chaffeensis
0.0057	0.0457604	8	0	0	0	100474	Batrachochytrium				0.0063	0.329791	52	0	1	51	1055487	Methylotenera versatilis	0.329791	52	666681	no rank,Methylotenera versatilis 301
0.0091	0.0457019	5	0	0	0	55080	Brevibacillus				0.006	0.32806	55	0	0	0	831	Butyrivibrio fibrisolvens	0.272575	45	1280703	no rank,Butyrivibrio fibrisolvens MD2001
0.0051	0.0456578	9	0	0	0	893	Desulfobulbus				0.0048	0.324443	68	0	1	62	409322	Treponema pedis	0.0229394	5	1290998	no rank,Treponema pedis str. T M1
0.005	0.045432	9	0	0	0	33951	Acetobacterium				0.006	0.323348	54	0	1	50	72120	Omphalotus olearius	0.323348	54	1128401	no rank,Omphalotus olearius VT 653.13
0.0113	0.0452833	4	0	0	0	35235	Vavraia				0.0083	0.322847	39	0	1	32	453459	Cryptococcus pinus	0.322847	39	1296096	no rank,Cryptococcus pinus CBS 10737
0.0045	0.0451742	10	0	0	0	100860	Aphanomyces				0.0062	0.322388	52	0	1	49	190895	Vibrio rotiferianus	0.0102041	1	987060	no rank,Vibrio rotiferianus DAT722
0.0049	0.0441978	9	0	0	0	5333	Schizophyllum				0.0051	0.322213	63	0	1	57	61459	Coniosporium apollinis	0.322213	63	1168221	no rank,Coniosporium apollinis CBS 100218
0.0062	0.0434338	7	0	0	0	35724	Macrophomina				0.01	0.319475	32	0	1	20	126385	Providencia alcalifaciens	0.004329	1	520999	no rank,Providencia alcalifaciens DSM 30120
0.0047	0.0426757	9	0	0	0	5581	Beauveria				0.0063	0.318892	51	0	0	0	1042326	Rhizobium sp. IBUN
0.0069	0.0413015	6	0	0	0	446680	Eudoraea				0.0052	0.317942	61	0	2	33	2903	Emiliania huxleyi	0.317942	61	280463	no rank,Emiliania huxleyi CCMP1516
0.0046	0.0410617	9	0	0	0	44474	Pleurocapsa				0.0059	0.313348	53	0	0	0	33188	Uncinocarpus reesii	0.313348	53	336963	no rank,Uncinocarpus reesii 1704
0.005	0.040378	8	0	0	0	5550	Trichophyton				0.0071	0.310996	44	0	1	42	5016	Bipolaris maydis	0.30544	43	701091	no rank,Bipolaris maydis C5
0.005	0.0401651	8	0	0	0	5149	Chaetomium				0.0055	0.310855	57	0	1	52	70993	Flexithrix dorotheae	0.310855	57	1121904	no rank,Flexithrix dorotheae DSM 6795
0.0049	0.0394375	8	0	0	0	354349	Pseudochrobactrum				0.0056	0.310156	55	0	0	0	46541	Thermosipho melanesiensis	0.310156	55	391009	no rank,Thermosipho melanesiensis BI429
0.0078	0.0388021	5	0	0	0	192987	Allofustis				0.0056	0.305012	54	0	1	51	1048829	Paracoccidioides sp. 'lutzii'	0.305012	54	502779	no rank,Paracoccidioides sp. 'lutzii' Pb01
0.0055	0.0385289	7	0	0	0	63298	Pseudozyma				0.0051	0.3048	60	0	0	0	39766	Sulfurimonas denitrificans	0.3048	60	326298	no rank,Sulfurimonas denitrificans DSM 1251
0.0192	0.0384997	2	0	0	0	65551	Meiothermus				0.0059	0.301943	51	0	0	0	4932	Saccharomyces cerevisiae	0.266372	45	1177187	no rank,Saccharomyces cerevisiae P283
0.0077	0.0383146	5	0	0	0	1158	Oscillatoria				0.0049	0.301832	62	0	1	20	28125	Prevotella bivia
0.0064	0.0381553	6	0	0	0	12914	Acidianus				0.0048	0.299766	62	0	0	0	33959	Lactobacillus johnsonii	0.283649	59	257314	no rank,Lactobacillus johnsonii NCC 533
0.0189	0.0377193	2	0	0	0	49009	Myceliophthora				0.009	0.296384	33	0	0	0	329879	Cryomyces antarcticus	0.296384	33	1323836	no rank,Cryomyces antarcticus CCFEE 534
0.0075	0.0373789	5	0	0	0	83551	Parachlamydia				0.007	0.295895	42	0	0	0	261658	Dictyostelium fasciculatum
0.0074	0.0372015	5	0	0	0	196119	Methanotorris				0.0058	0.295291	51	0	0	0	253245	Owenweeksia hongkongensis	0.295291	51	926562	no rank,Owenweeksia hongkongensis DSM 17368
0.0052	0.0366648	7	0	0	0	2263	Thermococcus				0.0054	0.29264	54	0	0	0	237895	Cryptosporidium hominis	0.29264	54	353151	no rank,Cryptosporidium hominis TU502
0.0073	0.0366501	5	0	0	0	192874	Capsaspora				0.0088	0.291911	33	0	1	12	1301419	Gyalolechia flavorubescens	0.291911	33	1353255	no rank,Gyalolechia flavorubescens KoLRI002931
0.0072	0.0358681	5	0	0	0	32008	Burkholderia				0.0058	0.288955	50	0	1	45	79589	Epichloe brachyelytri	0.288955	50	1036762	no rank,Epichloe brachyelytri E4804
0.007	0.0350007	5	0	0	0	5094	Talaromyces				0.0056	0.288698	52	0	0	0	199306	Coccidioides posadasii	0.050638	7	454284	no rank,Coccidioides posadasii RMSCC 3488
0.0058	0.0348817	6	0	0	0	869806	Marivirga				0.0051	0.287013	56	0	2	52	313598	Polaribacter sp. MED152
0.0058	0.0348244	6	0	0	0	1649	Kurthia				0.0073	0.28664	39	0	0	0	1208321	Marinomonas sp. D104
0.0043	0.0345405	8	0.125	0	0	363276	Ktedonobacter				0.0058	0.28539	49	0	1	19	29371	Clostridium termitidis	0.28539	49	1195236	no rank,Clostridium termitidis CT1112
0.0049	0.0340419	7	0	0	0	1569	Sporosarcina				0.0098	0.284515	29	0	0	0	1265	Ruminococcus flavefaciens	0.00561798	1	1384066	no rank,Ruminococcus flavefaciens AE3010
0.0082	0.0329684	4	0	0	0	10	Cellvibrio				0.0059	0.283715	48	0	1	43	28108	Alteromonas macleodii	0.246519	43	1004785	no rank,Alteromonas macleodii str. 'Black Sea 11'
0.0055	0.0328864	6	0	0	0	490731	Kwoniella				0.0069	0.28294	41	0.0244	1	38	336810	Candidatus Sulcia muelleri	0.00905104	2	1343076	no rank,Candidatus Sulcia muelleri str. Sulcia-ALF
0.0046	0.0325409	7	0	0	0	323449	Pontibacter				0.0067	0.282826	42	0	1	41	84378	Brachyspira murdochii	0.282826	42	526224	no rank,Brachyspira murdochii DSM 12563
0.0054	0.0324158	6	0	0	0	32068	Sebaldella				0.0157	0.282546	18	0	0	0	234827	Candidatus Midichloria mitochondrii	0.282546	18	696127	no rank,Candidatus Midichloria mitochondrii IricVA
0.0054	0.0324085	6	0	0	0	221065	Kordia				0.0122	0.281232	23	0	0	0	29497	Vibrio splendidus	0.00694444	1	1051645	no rank,Vibrio splendidus ATCC 33789
0.0053	0.0318946	6	0	0	0	374	Bradyrhizobium				0.008	0.279606	35	0	0	0	1322	Blautia hansenii	0.279606	35	537007	no rank,Blautia hansenii DSM 20583
0.0053	0.0316438	6	0	0	0	2330	Halanaerobium				0.0051	0.278904	55	0	0	0	758828	Succinivibrionaceae bacterium WG-1
0.0063	0.0315395	5	0	0	0	81055	Wolfiporia				0.0059	0.276722	47	0	0	0	5062	Aspergillus oryzae	0.00446429	1	1160506	no rank,Aspergillus oryzae 3.042
0.0063	0.0314613	5	0	0	0	338	Xanthomonas				0.0062	0.272124	44	0	1	44	84205	Chlorobium ferrooxidans	0.272124	44	377431	no rank,Chlorobium ferrooxidans DSM 13031
0.0063	0.0313861	5	0	0	0	397864	Barnesiella				0.0051	0.26996	53	0	1	52	1590	Lactobacillus plantarum	0.00552486	1	1358413	no rank,Lactobacillus plantarum AY01
0.0045	0.0313399	7	0	0	0	1663	Arthrobacter				0.0055	0.269867	49	0	1	34	979894	Spathaspora arborariae	0.269867	49	1343157	no rank,Spathaspora arborariae UFMG-19.1A
0.0052	0.031188	6	0	0	0	418098	Candidatus Magnetoglobus				0.0104	0.2694	26	0	0	0	1413	Bacillus cellulosilyticus	0.2694	26	649639	no rank,Bacillus cellulosilyticus DSM 2522
0.0051	0.0308751	6	0	0	0	2172	Methanobrevibacter				0.005	0.269322	54	0	0	0	1240657	Herpotrichiellaceae sp. UM238
0.006	0.0300529	5	0	0	0	5598	Alternaria				0.0112	0.268803	24	0	0	0	1005962	Ogataea parapolymorpha	0.268803	24	871575	no rank,Ogataea parapolymorpha DL-1
0.01	0.0298684	3	0	0	0	12329	Tenuivirus				0.0063	0.266649	42	0	0	0	35231	Nosema apis	0.266649	42	1037528	no rank,Nosema apis BRL 01
0.0074	0.0297758	4	0	0	0	149698	Massilia				0.0072	0.265885	37	0	2	29	370974	Flavobacterium filum	0.265885	37	1121889	no rank,Flavobacterium filum DSM 17961
0.0049	0.0295376	6	0	0	0	36910	Clavispora				0.0059	0.263462	45	0	1	17	1042376	Flavobacteriaceae bacterium S85
0.0074	0.0294692	4	0	0	0	196079	Oceanobacter				0.005	0.260033	52	0	1	51	1102	Prosthecochloris aestuarii	0.260033	52	290512	no rank,Prosthecochloris aestuarii DSM 271
0.0059	0.029265	5	0	0	0	27320	Metschnikowia				0.0059	0.25471	43	0	1	38	745407	Dacryopinax sp. DJM-731 SS1
0.0048	0.0288842	6	0	0	0	283785	Bizionia				0.0098	0.254073	26	0	0	0	186617	uncultured marine virus
0.0058	0.0287504	5	0	0	0	1763	Mycobacterium				0.0127	0.253922	20	0	0	0	4914	Lachancea waltii	0.253922	20	262981	no rank,Lachancea waltii NCYC 2644
0.0057	0.0287149	5	0	0	0	78156	Pseudogymnoascus				0.0059	0.252442	43	0	1	41	431675	Idiomarina sediminum	0.252442	43	1122124	no rank,Idiomarina sediminum DSM 21906
0.0056	0.0282115	5	0	0	0	105767	Tremella				0.0056	0.250243	45	0	1	24	1408	Bacillus pumilus	0.124229	24	1227811	no rank,Bacillus pumilus BA06
0.0056	0.0281647	5	0	0	0	2053	Gordonia				0.0062	0.248729	40	0	0	0	1465809	Clostridium senegalense	0.248729	40	1033737	no rank,Clostridium senegalense JC122
0.0046	0.0278801	6	0	0	0	99157	Hammondia				0.0062	0.247913	40	0	0	0	5855	Plasmodium vivax	0.0559122	10	1035515	no rank,Plasmodium vivax Mauritania I
0.0138	0.0275985	2	0	0	0	160800	Methylosarcina				0.0065	0.247206	38	0	0	0	29560	Mycoplasma imitans	0.247206	38	1399794	no rank,Mycoplasma imitans ATCC 51306
0.0069	0.0274835	4	0	0	0	265975	Oribacterium				0.0051	0.24309	48	0	0	0	1298865	Alteromonas sp. ALT199
0.0045	0.0272813	6	0	0	0	2349	Haliscomenobacter				0.0054	0.242732	45	0	0	0	461876	Alkaliphilus oremlandii	0.242732	45	350688	no rank,Alkaliphilus oremlandii OhILAs
0.0045	0.0272197	6	0	0	0	1470349	Candidatus Stoquefichus				0.0052	0.238683	46	0	1	44	471	Acinetobacter calcoaceticus	0.231107	44	1217653	no rank,Acinetobacter calcoaceticus ANC 3680
0.0054	0.0270045	5	0	0	0	29002	Cercospora				0.0125	0.23741	19	0	0	0	187326	Megasphaera micronuciformis	0.23741	19	706434	no rank,Megasphaera micronuciformis F0359
0.0054	0.0269651	5	0	0	0	101	Flectobacillus				0.0051	0.236508	46	0	1	45	487316	Acinetobacter soli
0.0054	0.0269536	5	0	0	0	102231	Gloeocapsa				0.0052	0.236216	45	0	1	40	777	Coxiella burnetii
0.0265	0.0264901	1	0	0	0	57495	Dermacoccus				0.0049	0.234943	48	0	1	44	1033734	Bacillus timonensis
0.0088	0.0264738	3	0	0	0	263510	Crocosphaera				0.0058	0.233944	40	0	1	19	388413	Algoriphagus machipongonensis
0.0044	0.0261809	6	0	0	0	49082	Candidatus Arthromitus				0.0061	0.230407	38	0	0	0	5763	Naegleria fowleri
0.0087	0.0260534	3	0	0	0	869	Dichelobacter				0.0055	0.227223	41	0	0	0	73501	Cordyceps militaris	0.227223	41	983644	no rank,Cordyceps militaris CM01
0.0086	0.0257922	3	0	0	0	5552	Trichosporon				0.0056	0.22546	40	0	1	38	5692	Trypanosoma congolense	0.22546	40	1068625	no rank,Trypanosoma congolense IL3000
0.0042	0.0254858	6	0	0	0	1476424	Arenitalea				0.0055	0.221403	40	0	0	0	955	Wolbachia pipientis	0.221403	40	1116230	no rank,Wolbachia pipientis wAlbB
0.0062	0.0248966	4	0	0	0	583	Proteus				0.0088	0.220146	25	0	0	0	103892	Veillonella ratti	0.220146	25	883156	no rank,Veillonella ratti ACS-216-V-Col6b
0.0062	0.0248595	4	0	0	0	1080709	Methanomassiliicoccus				0.0073	0.219863	30	0	0	0	171287	Mycoplasma moatsii	0.219863	30	1278300	no rank,Mycoplasma moatsii ATCC 27625
0.0061	0.0243409	4	0	0	0	10912	Rotavirus				0.0061	0.219739	36	0	1	35	51047	Actinobacillus minor	0.219739	36	591023	no rank,Actinobacillus minor 202
0.0049	0.0243252	5	0	0	0	71245	Kazachstania				0.0046	0.218648	48	0	1	48	565	Escherichia hermannii	0.218648	48	1115512	no rank,Escherichia hermannii NBRC 105704
0.0048	0.0240894	5	0	0	0	1037529	Periglandula				0.0066	0.218583	33	0	0	0	159	Brachyspira hyodysenteriae
0.006	0.0239912	4	0	0	0	299566	Adhaeribacter				0.0084	0.2183	26	0	0	0	279359	Gramella echinicola	0.2183	26	1121931	no rank,Gramella echinicola DSM 19838
0.0048	0.0239379	5	0	0	0	312278	Emticicia				0.0055	0.218257	40	0	1	40	44009	Enterococcus dispar	0.218257	40	1139219	no rank,Enterococcus dispar ATCC 51266
0.0238	0.0238095	1	0	0	0	5754	Acanthamoeba				0.0062	0.217006	35	0	1	31	29530	Cytophaga aurantiaca	0.217006	35	1121373	no rank,Cytophaga aurantiaca DSM 3654
0.0079	0.0236171	3	0	0	0	1263978	Candidatus Endolissoclinum				0.0052	0.216972	42	0	0	0	1736	Eubacterium limosum	0.216972	42	903814	no rank,Eubacterium limosum KIST612
0.0078	0.0235381	3	0	0	0	374468	Nakaseomyces				0.006	0.216501	36	0	1	35	68892	Streptococcus infantis	0.212713	35	871237	no rank,Streptococcus infantis SK1302
0.0233	0.0232558	1	0	0	0	319458	Leadbetterella				0.0051	0.215213	42	0	1	40	996	Flavobacterium columnare	0.215213	42	1041826	no rank,Flavobacterium columnare ATCC 49512
0.0057	0.0228479	4	0	0	0	105	Runella				0.0049	0.215083	44	0	0	0	318829	Magnaporthe oryzae	0.183777	37	1274781	no rank,Magnaporthe oryzae 4091-5-8
0.0073	0.0219712	3	0	0	0	1155738	Moorea				0.0063	0.213494	34	0	0	0	498301	Flavobacterium rivuli	0.213494	34	1121895	no rank,Flavobacterium rivuli DSM 21788
0.0044	0.0218582	5	0	0	0	178469	Arenibacter				0.0078	0.209756	27	0	0	0	1402	Bacillus licheniformis	0.209756	27	1126218	no rank,Bacillus licheniformis WX-02
0.0109	0.0217949	2	0	0	0	204037	Dickeya				0.0057	0.209204	37	0	1	36	1365007	Psychromonas sp. SP041
0.0072	0.021697	3	0	0	0	2745	Halomonas				0.0052	0.206592	40	0	1	39	46206	Pseudobutyrivibrio ruminis	0.206592	40	1280694	no rank,Pseudobutyrivibrio ruminis AD2017
0.0054	0.021473	4	0	0	0	407	Methylobacterium				0.006	0.2051	34	0	0	0	1162307	Pleosporales sp. UM 1110 2012	0.2051	34	1162309	no rank,Pleosporales sp. UM 1110
0.0043	0.0214015	5	0	0	0	32199	Buchnera				0.0068	0.202607	30	0	0	0	55181	Guignardia citricarpa	0.202607	30	1291520	no rank,Guignardia citricarpa CGMCC3.14348
0.0213	0.0212766	1	0	0	0	191291	Nautilia				0.0056	0.202055	36	0	1	32	288965	Clostridium clariflavum
0.0071	0.0212473	3	0.3333	0	0	44747	Holospora				0.0084	0.201594	24	0	1	17	72520	Nannochloropsis gaditana	0.201594	24	1093141	no rank,Nannochloropsis gaditana CCMP526
0.0042	0.0210654	5	0	0	0	1203	Scytonema				0.0056	0.20129	36	0	1	36	293069	Leptospira yanagawae	0.20129	36	1249483	no rank,Leptospira yanagawae serovar Saopaulo str. Sao Paulo = ATCC 700523
0.0042	0.0209995	5	0	0	0	37884	Rhytidhysteron				0.0056	0.201152	36	0	1	33	743722	Sphingobacterium sp. 21
0.0042	0.0208801	5	0	0	0	143452	Pseudoperonospora				0.008	0.200899	25	0	1	20	28133	Prevotella nigrescens	0.192394	23	997352	no rank,Prevotella nigrescens ATCC 33563
0.005	0.0201771	4	0	0	0	1036719	Verticillium				0.0118	0.200746	17	0	0	0	51453	Trichoderma reesei	0.00383142	1	431241	no rank,Trichoderma reesei QM6a
0.01	0.0199222	2	0	0	0	936	Thiovulum				0.0059	0.199395	34	0	0	0	62088	Borrelia valaisiana
0.0066	0.0198363	3	0	0	0	79328	Chitinophaga				0.0052	0.199267	38	0	1	23	1173263	Synechococcus sp. PCC 7502
0.005	0.0198149	4	0	0	0	2260	Pyrococcus				0.0055	0.199016	36	0	0	0	1520	Clostridium beijerinckii	0.0661791	15	1200349	no rank,Clostridium beijerinckii G117
0.004	0.0197972	5	0	0	0	841	Roseburia				0.0055	0.196747	36	0.0278	1	25	1238	Piscirickettsia salmonis	0.0127744	3	1227812	no rank,Piscirickettsia salmonis LF-89 = ATCC VR-1361
0.0049	0.0195782	4	0	0	0	264995	Anaerofustis				0.0052	0.19611	38	0	1	23	196	Campylobacter fetus
0.0049	0.0195485	4	0	0	0	1562	Desulfotomaculum				0.0149	0.194272	13	0	0	0	1217708	Acinetobacter sp. NIPH 2100
0.0039	0.0194949	5	0	0	0	5324	Trametes				0.0049	0.194178	40	0	0	0	151895	Pedobacter saltans	0.194178	40	762903	no rank,Pedobacter saltans DSM 12145
0.0049	0.0194205	4	0	0	0	168657	Hydrogenobaculum				0.0064	0.193242	30	0	0	0	158850	Providencia rustigianii	0.193242	30	500637	no rank,Providencia rustigianii DSM 4541
0.0048	0.0193681	4	0	0	0	496496	Viridibacillus				0.0192	0.19216	10	0	0	0	861530	Staphylococcus sp. AL1
0.0192	0.0192308	1	0	0	0	207244	Anaerostipes				0.0053	0.19163	36	0	1	35	1131267	Marine Group I thaumarchaeote SCGC AB-629-A13
0.0047	0.0189738	4	0	0	0	59734	Empedobacter				0.0062	0.191449	31	0	1	30	160454	Enterococcus pallens	0.191449	31	1158607	no rank,Enterococcus pallens ATCC BAA-351
0.0095	0.0189394	2	0.5	0	0	2723	Hirschia				0.007	0.190046	27	0	0	0	591197	Ignavibacterium album	0.190046	27	945713	no rank,Ignavibacterium album JCM 16511
0.0063	0.0188188	3	0	0	0	42360	Daldinia				0.0059	0.187609	32	0	0	0	4952	Yarrowia lipolytica	0.123619	23	284591	no rank,Yarrowia lipolytica CLIB122
0.0047	0.0188071	4	0	0	0	1152	Pseudanabaena				0.0094	0.187547	20	0	0	0	1009709	alpha proteobacterium SCGC AAA536-K22
0.0046	0.0182236	4	0	0	0	5583	Exophiala				0.0049	0.186978	38	0	1	38	83561	Simkania negevensis	0.186978	38	331113	no rank,Simkania negevensis Z
0.0061	0.0182155	3	0	0	0	296051	Terrimonas				0.005	0.184067	37	0	1	28	31870	Colletotrichum graminicola	0.184067	37	645133	no rank,Colletotrichum graminicola M1.001
0.0061	0.0181957	3	0	0	0	117999	Denitrovibrio				0.0063	0.183459	29	0	1	29	34	Myxococcus xanthus
0.0091	0.018116	2	0	0	0	1827	Rhodococcus				0.0059	0.183337	31	0	0	0	213	Helicobacter cinaedi
0.0045	0.0180399	4	0	0	0	379068	Galbibacter				0.0063	0.181943	29	0	0	0	1047171	Zymoseptoria tritici	0.16968	26	985138	no rank,Zymoseptoria tritici STIR04 A48b
0.018	0.018018	1	0	0	0	10988	Fijivirus				0.0062	0.179692	29	0	1	26	450	Legionella longbeachae
0.0045	0.0179605	4	0	0	0	407951	Neofusicoccum				0.0057	0.177824	31	0	0	0	5707	Phytomonas serpens
0.0044	0.0177654	4	0	0	0	2321	Methanohalobium				0.0073	0.175869	24	0	0	0	1216932	Clostridium sp. M2/40
0.0044	0.0177652	4	0	0	0	1021	Beggiatoa				0.0046	0.174567	38	0	1	37	258	Sphingobacterium spiritivorum	0.170779	37	525372	no rank,Sphingobacterium spiritivorum ATCC 33300
0.0174	0.0174419	1	0	0	0	10981	Cypovirus				0.0062	0.174085	28	0	0	0	50339	Thermoplasma volcanium	0.174085	28	273116	no rank,Thermoplasma volcanium GSS1
0.0058	0.0174025	3	0	0	0	286104	Winogradskyella				0.0064	0.17336	27	0	0	0	58180	Desulfovibrio alaskensis	0.17336	27	1121436	no rank,Desulfovibrio alaskensis DSM 16109
0.0058	0.0173645	3	0	0	0	195950	Tannerella				0.0052	0.172387	33	0	1	32	337090	Chlorobium chlorochromatii	0.172387	33	340177	no rank,Chlorobium chlorochromatii CaD3
0.0058	0.017287	3	0	0	0	1079922	Commensalibacter				0.0055	0.170527	31	0	1	31	1280666	Butyrivibrio sp. AE3009
0.0042	0.0169884	4	0	0	0	232244	Belliella				0.0065	0.168369	26	0	0	0	139	Borrelia burgdorferi	0.0121951	1	498736	no rank,Borrelia burgdorferi 80a
0.0057	0.0169577	3	0	0	0	10663	T4likevirus				0.0047	0.165325	35	0	1	35	200	Campylobacter curvus	0.165325	35	1121268	no rank,Campylobacter curvus DSM 6644
0.0084	0.0167305	2	0	0	0	28261	Thermodesulfovibrio				0.0059	0.163871	28	0	1	26	512030	Acidovorax sp. NO-1
0.0056	0.0166503	3	0	0	0	376469	Olivibacter				0.0068	0.16327	24	0	0	0	204	Campylobacter showae
0.0042	0.0166291	4	0	0	0	416916	Aggregatibacter				0.0045	0.163267	36	0	1	34	1183151	Myroides injenensis	0.163267	36	1008457	no rank,Myroides injenensis M09-0166
0.0041	0.0165835	4	0	0	0	545865	Calditerrivibrio				0.0096	0.16273	17	0	0	0	5657	Strigomonas oncopelti
0.0055	0.0164657	3	0	0	0	80635	Coniophora				0.0115	0.161629	14	0.0714	0	0	76258	Vibrio rumoiensis	0.161629	14	1188252	no rank,Vibrio rumoiensis 1S-45
0.0055	0.0164356	3	0	0	0	767891	Candidatus Puniceispirillum				0.0056	0.161571	29	0	1	15	223192	Togninia minima	0.161571	29	1286976	no rank,Togninia minima UCRPA7
0.0054	0.0162719	3	0	0	0	46238	Entomoplasma				0.0059	0.160045	27	0	0	0	427078	Salsuginibacillus kocurii	0.160045	27	1123239	no rank,Salsuginibacillus kocurii DSM 18087
0.0054	0.0161549	3	0	0	0	5230	Auricularia				0.0047	0.159359	34	0	1	34	1412875	Lactococcus phage phiL47
0.004	0.0159848	4	0	0	0	399320	Sphaerochaeta				0.0068	0.157178	23	0	0	0	498741	Borrelia sp. SV1
0.004	0.0158136	4	0	0	0	1030	Thiothrix				0.0065	0.155395	24	0	0	0	5476	Candida albicans	0.0499356	7	1182538	no rank,Candida albicans A155
0.0053	0.015775	3	0	0	0	216431	Croceibacter				0.0077	0.154537	20	0	0	0	29394	Dolosigranulum pigrum	0.154537	20	883103	no rank,Dolosigranulum pigrum ATCC 51524
0.0052	0.0156085	3	0	0	0	270	Thermus				0.0085	0.153713	18	0	0	0	1235314	Megavirus lba
0.0051	0.0153902	3	0	0	0	41980	Metallosphaera				0.0053	0.153182	29	0	1	25	104355	Gloeophyllum trabeum	0.153182	29	670483	no rank,Gloeophyllum trabeum ATCC 11539
0.0051	0.0153762	3	0	0	0	6033	Encephalitozoon				0.008	0.151733	19	0	0	0	1008	Saprospira grandis	0.00578035	1	694433	no rank,Saprospira grandis DSM 2844
0.0038	0.0153296	4	0	0	0	511678	Aliivibrio				0.0063	0.150997	24	0	0	0	4896	Schizosaccharomyces pombe	0.150997	24	284812	no rank,Schizosaccharomyces pombe 972h-
0.0051	0.0151515	3	0	0	0	577309	Paraprevotella				0.0063	0.150268	24	0	0	0	447254	Neotyphodium gansuense
0.005	0.0151045	3	0	0	0	33170	Eremothecium				0.006	0.150158	25	0	0	0	399742	Enterobacter sp. 638
0.005	0.015071	3	0	0	0	586132	Nematocida				0.0062	0.149324	24	0	1	24	88431	Dorea longicatena	0.149324	24	1280698	no rank,Dorea longicatena AGR2136
0.005	0.0150706	3	0	0	0	139060	Ascocoryne				0.0062	0.148676	24	0	0	0	86665	Bacillus halodurans	0.148676	24	272558	no rank,Bacillus halodurans C-125
0.0075	0.0150384	2	0	0	0	89966	Hymenobacter				0.0049	0.147436	30	0	1	30	1056512	Grimontia sp. AK16
0.0075	0.0149721	2	0	0	0	81	Hyphomicrobium				0.0059	0.147276	25	0	2	23	712213	Capnocytophaga sp. oral taxon 332	0.147276	25	1127692	no rank,Capnocytophaga sp. oral taxon 332 str. F0381
0.005	0.0148803	3	0	0	0	651660	Paenisporosarcina				0.0047	0.14716	31	0	1	25	172	Leptospira biflexa	0.14716	31	145259	no rank,Leptospira biflexa serovar Patoc
0.0074	0.0147849	2	0	0	0	46613	Anaerobaculum				0.0048	0.14499	30	0	0	0	453852	Joostella marina	0.14499	30	926559	no rank,Joostella marina DSM 19592
0.0049	0.0146518	3	0	0	0	1279384	Eggerthia				0.0063	0.144847	23	0	0	0	220685	Bacillus bataviensis	0.144847	23	1117379	no rank,Bacillus bataviensis LMG 21833
0.0071	0.0141554	2	0	0	0	12967	Blastocystis				0.0047	0.144702	31	0	0	0	1172	Anabaena variabilis	0.0131387	3	240292	no rank,Anabaena variabilis ATCC 29413
0.0047	0.0140851	3	0	0	0	94008	Thermicanus				0.0066	0.144647	22	0	0	0	102116	Stanieria cyanosphaera	0.144647	22	111780	no rank,Stanieria cyanosphaera PCC 7437
0.0047	0.0140118	3	0	0	0	5104	Ascosphaera				0.0064	0.140594	22	0	1	12	66219	Clostridium phytofermentans	0.140594	22	357809	no rank,Clostridium phytofermentans ISDg
0.0139	0.0138889	1	0	0	0	476528	Bibersteinia				0.0117	0.140532	12	0	0	0	91844	Candidatus Portiera aleyrodidarum
0.0068	0.0136158	2	0	0	0	133746	Punctularia				0.005	0.140441	28	0	1	27	388051	Cupriavidus sp. amp6
0.0045	0.0135838	3	0	0	0	150333	Thermobrachium				0.005	0.135189	27	0	1	19	56804	Glaciecola punicea	0.135189	27	1121923	no rank,Glaciecola punicea DSM 14233 = ACAM 611
0.0045	0.0135332	3	0	0	0	39709	Spironucleus				0.0103	0.134267	13	0	0	0	980584	Flavobacteriaceae bacterium HQM9
0.0045	0.0134992	3	0	0	0	42741	Ceriporiopsis				0.0064	0.133787	21	0	1	19	231932	Phanerochaete carnosa	0.133787	21	650164	no rank,Phanerochaete carnosa HHB-10118-sp
0.0045	0.0133897	3	0	0	0	2207	Methanosarcina				0.0056	0.133591	24	0	0	0	67760	Methanocaldococcus infernus	0.133591	24	573063	no rank,Methanocaldococcus infernus ME
0.0044	0.0132654	3	0	0	0	41707	Lawsonia				0.0066	0.131579	20	0	1	19	994696	Candidatus Kinetoplastibacterium oncopeltii	0.131579	20	1208920	no rank,Candidatus Kinetoplastibacterium oncopeltii TCC290E
0.0066	0.0132559	2	0	0	0	109326	Anaerovorax				0.0062	0.12976	21	0	0	0	40520	[Ruminococcus] obeum	0.12976	21	411459	no rank,Ruminococcus obeum ATCC 29174
0.0044	0.0131752	3	0	0	0	604195	Cyberlindnera				0.0054	0.129697	24	0	1	14	27288	Naumovozyma castellii
0.0044	0.0131313	3	0	0	0	47251	Leptolyngbya				0.0086	0.128521	15	0	0	0	456299	Chryseobacterium gregarium	0.128521	15	1121287	no rank,Chryseobacterium gregarium DSM 19109
0.0044	0.0130514	3	0	0	0	10286	Betaentomopoxvirus				0.0055	0.126855	23	0	0	0	2107	Mycoplasma pulmonis	0.126855	23	272635	no rank,Mycoplasma pulmonis UAB CTIP
0.0043	0.0129813	3	0	0	0	417127	Zunongwangia				0.009	0.125799	14	0	0	0	134821	Ureaplasma parvum
0.0065	0.0129622	2	0	0	0	16	Methylophilus				0.0066	0.125518	19	0	0	0	1556	Clostridium acidurici	0.125518	19	1128398	no rank,Clostridium acidurici 9a
0.0064	0.0128245	2	0	0	0	63265	Sporisorium				0.005	0.124878	25	0	0	0	727	Haemophilus influenzae	0.093575	18	866630	no rank,Haemophilus influenzae F3031
0.0128	0.0128205	1	0	0	0	240411	Chitinimonas				0.0112	0.123591	11	0	0	0	28005	Strigomonas culicis
0.0043	0.0127562	3	0	0	0	75687	Neptunomonas				0.0062	0.123588	20	0	0	0	5874	Theileria annulata	0.123588	20	353154	no rank,Theileria annulata strain Ankara
0.0064	0.0127471	2	0	0	0	698776	Cellulosilyticum				0.0047	0.122569	26	0	1	20	64363	Mycosphaerella pini	0.122569	26	675120	no rank,Dothistroma septosporum NZE10
0.0042	0.0127008	3	0	0	0	34474	Fomitopsis				0.0064	0.121842	19	0	1	18	87650	Facklamia sourekii	0.121842	19	1408438	no rank,Facklamia sourekii ATCC 700629
0.0127	0.0126582	1	0	0	0	648800	Solibacillus				0.006	0.120515	20	0	0	0	39492	Eubacterium siraeum
0.0042	0.0126149	3	0	0	0	35719	Thielavia				0.006	0.119525	20	0	0	0	76122	Alloprevotella tannerae	0.119525	20	626522	no rank,Prevotella tannerae ATCC 51259
0.0042	0.0125902	3	0	0	0	357	Agrobacterium				0.0057	0.11921	21	0	1	14	52288	Plasmodium inui	0.11921	21	1237626	no rank,Plasmodium inui San Antonio 1
0.0042	0.0124969	3	0	0	0	232115	Mesonia				0.0396	0.118662	3	0	0	0	76775	Malassezia restricta	0.118662	3	425264	no rank,Malassezia restricta CBS 7877
0.0062	0.0124815	2	0	0	0	165696	Novosphingobium				0.0056	0.117425	21	0	0	0	1004049	Spissistilus festinus reovirus
0.0042	0.0124538	3	0	0	0	461	Fluoribacter				0.0055	0.116373	21	0	0	0	167642	Ilyobacter polytropus	0.0743048	13	572544	no rank,Ilyobacter polytropus DSM 2926
0.0041	0.0123535	3	0	0	0	766728	Meyerozyma				0.0068	0.115034	17	0	0	0	84377	Brachyspira intermedia	0.115034	17	1045858	no rank,Brachyspira intermedia PWS/A
0.0041	0.0123151	3	0	0	0	1133570	Cesiribacter				0.0052	0.114723	22	0	1	18	216935	Spiroplasma culicicola	0.114723	22	1276246	no rank,Spiroplasma culicicola AES-1
0.0041	0.012156	3	0	0	0	42	Cystobacter				0.0076	0.114539	15	0	0	0	5480	Candida parapsilosis	0.114539	15	578454	no rank,Candida parapsilosis CDC317
0.004	0.0120803	3	0	0	0	84111	Eggerthella				0.0072	0.114459	16	0	0	0	713008	Parvimonas sp. oral taxon 393	0.114459	16	944565	no rank,Parvimonas sp. oral taxon 393 str. F0440
0.006	0.0119417	2	0	0	0	33024	Phascolarctobacterium				0.0067	0.114207	17	0	0	0	379900	Niabella aurantiaca	0.114207	17	1122605	no rank,Niabella aurantiaca DSM 17617
0.0118	0.0117647	1	0	0	0	264688	Trichormus				0.0047	0.113977	24	0	1	22	47157	Desulfovibrio bastinii	0.113977	24	1121441	no rank,Desulfovibrio bastinii DSM 16055
0.0039	0.0117251	3	0	0	0	5314	Ganoderma				0.0063	0.113738	18	0	1	13	63577	Trichoderma atroviride	0.113738	18	452589	no rank,Trichoderma atroviride IMI 206040
0.0057	0.0114315	2	0	0	0	12195	Potyvirus				0.0379	0.113604	3	0	0	0	80866	Delftia acidovorans	0.0678893	2	883101	no rank,Delftia acidovorans CCUG 274B
0.0038	0.0114072	3	0	0	0	33042	Coprococcus				0.0066	0.112128	17	0	1	16	690871	Anoxybacillus sp. DT3-1
0.0114	0.0113636	1	1	0	0	335058	Pelomonas				0.0085	0.109956	13	0	0	0	5113	Epichloe typhina	0.0883134	9	1227655	no rank,Epichloe typhina E8
0.0057	0.0113636	2	0	0	0	768	Anaplasma				0.0055	0.109942	20	0	1	12	1613	Lactobacillus fermentum	0.0395418	6	1408443	no rank,Lactobacillus fermentum NB-22
0.0038	0.0113211	3	0	0	0	29330	Alicyclobacillus				0.0052	0.108936	21	0	1	18	5141	Neurospora crassa	0.108936	21	367110	no rank,Neurospora crassa OR74A
0.0056	0.0112737	2	0	0	0	206664	Desulfonauticus				0.0064	0.108178	17	0	1	13	91370	Pyrenophora seminiperda	0.108178	17	1302712	no rank,Pyrenophora seminiperda CCB06
0.0056	0.01125	2	0	0	0	1011	Sporocytophaga				0.0047	0.107902	23	0	0	0	418240	Blautia wexlerae	0.107902	23	1280691	no rank,Blautia wexlerae AGR2146
0.0112	0.011236	1	0	0	0	292486	Avibacterium				0.0063	0.10749	17	0	0	0	5821	Plasmodium berghei	0.10749	17	5823	no rank,Plasmodium berghei ANKA
0.0056	0.0112311	2	0	0	0	98443	Richelia				0.006	0.107229	18	0	0	0	1178537	Bacillus sp. HYC-10
0.0055	0.0110563	2	0	0	0	203522	Longispora				0.0134	0.106974	8	0	0	0	358743	Clostridium citroniae	0.106974	8	742733	no rank,Clostridium citroniae WAL-17108
0.0054	0.0108298	2	0	0	0	5740	Giardia				0.0056	0.105836	19	0	0	0	380397	Streptococcus ictaluri	0.105836	19	764299	no rank,Streptococcus ictaluri 707-05
0.0054	0.0107824	2	0	0	0	106633	Thioalkalivibrio				0.0065	0.104799	16	0	1	16	38402	Erysipelothrix tonsillarum	0.104799	16	1121874	no rank,Erysipelothrix tonsillarum DSM 14972
0.0054	0.0107129	2	0	0	0	32636	Halothermothrix				0.0047	0.10447	22	0	0	0	65	Herpetosiphon aurantiacus	0.10447	22	316274	no rank,Herpetosiphon aurantiacus DSM 785
0.0053	0.0106844	2	0	0	0	396811	Fulvivirga				0.005	0.104366	21	0	0	0	4899	Schizosaccharomyces octosporus	0.104366	21	483514	no rank,Schizosaccharomyces octosporus yFS286
0.0105	0.0105263	1	0	0	0	32257	Kingella				0.0058	0.1036	18	0	1	18	33706	Caviid herpesvirus 2	0.1036	18	1415526	no rank,Caviid herpesvirus 2 str. CIDMTR
0.0052	0.0103897	2	0	0	0	3030	Cryptomonas				0.0114	0.102983	9	0	0	0	997	Flexibacter elegans	0.102983	9	1121902	no rank,Flexibacter elegans DSM 3317
0.0052	0.0103668	2	0	0	0	2314	Methanoplanus				0.0079	0.102979	13	0	0	0	859	Fusobacterium necrophorum	0.0991912	12	1161424	no rank,Fusobacterium necrophorum subsp. funduliforme Fnf 1007
0.0052	0.0103268	2	0	0	0	5157	Ceratocystis				0.0046	0.101854	22	0	0	0	123841	Helicobacter canadensis	0.101854	22	537970	no rank,Helicobacter canadensis MIT 98-5491
0.0051	0.0101716	2	0	0	0	244599	Raphidiopsis				0.0063	0.100753	16	0	0	0	5499	Passalora fulva	0.100753	16	1156157	no rank,Passalora fulva CBS 131901
0.0051	0.0101573	2	0	0	0	18	Pelobacter				0.0067	0.100616	15	0	0	0	59800	Angomonas desouzai
0.0051	0.0101569	2	0	0	0	28033	Sulfobacillus				0.0091	0.0999449	11	0	0	0	317936	Nostoc sp. PCC 7107
0.0051	0.010117	2	0	0	0	1462351	Candidatus Aerophobus				0.0066	0.0992665	15	0	1	12	281847	Rozella allomycis	0.0992665	15	988480	no rank,Rozella allomycis CSF55
0.005	0.0100492	2	0	0	0	256319	Chlorobaculum				0.0054	0.0972648	18	0	0	0	1027	Microscilla marina	0.0972648	18	313606	no rank,Microscilla marina ATCC 23134
0.005	0.00999906	2	0.5	0	0	187144	Caldithrix				0.0064	0.0965663	15	0	0	0	513050	Dictyoglomus turgidum	0.0965663	15	515635	no rank,Dictyoglomus turgidum DSM 6724
0.005	0.00998071	2	0	0	0	1813	Amycolatopsis				0.0064	0.0961433	15	0	0	0	497965	Cyanothece sp. PCC 7822
0.005	0.00996072	2	0	0	0	358033	Epilithonimonas				0.019	0.0950962	5	0	0	0	59748	Candidatus Phytoplasma australiense
0.005	0.00991231	2	0	0	0	2433	Roseobacter				0.0068	0.0945205	14	0	0	0	1288963	Cyclobacteriaceae bacterium AK24
0.0049	0.00989984	2	0	0	0	52607	Xenococcus				0.0063	0.0939481	15	0	0	0	63363	Aquifex aeolicus	0.00420168	1	224324	no rank,Aquifex aeolicus VF5
0.0099	0.00985222	1	0	0	0	58842	Sagittula				0.0047	0.0934512	20	0	0	0	379547	Aciduliprofundum boonei	0.0934512	20	439481	no rank,Aciduliprofundum boonei T469
0.0049	0.00984191	2	0	0	0	225842	Formosa				0.0058	0.093303	16	0	0	0	1176355	Hamiltosporidium tvaerminnensis	0.093303	16	657448	no rank,Hamiltosporidium tvaerminnensis OER-3-3
0.0049	0.00981944	2	0	0	0	261963	Kangiella				0.0058	0.0926097	16	0	1	12	147268	Thioalkalimicrobium cyclicum	0.0926097	16	717773	no rank,Thioalkalimicrobium cyclicum ALM1
0.0049	0.0097838	2	0.5	0	0	34019	Candidatus Liberibacter				0.0058	0.0923822	16	0	0	0	1598	Lactobacillus reuteri
0.0049	0.00974654	2	0	0	0	364409	Granulibacter				0.0054	0.0922398	17	0	1	16	699262	Microgenomates bacterium SCGC AAA011-L6
0.0049	0.00974026	2	0	0	0	265	Paracoccus				0.007	0.0915241	13	0	0	0	42399	Vittaforma corneae	0.0915241	13	993615	no rank,Vittaforma corneae ATCC 50505
0.0096	0.00961538	1	0	0	0	413496	Cronobacter				0.0056	0.089796	16	0	0	0	46469	Orenia marismortui	0.089796	16	926561	no rank,Orenia marismortui DSM 5156
0.0048	0.00959287	2	0	0	0	40544	Sutterella				0.0069	0.0891997	13	0	1	12	57666	Sulfurospirillum arcachonense	0.0891997	13	1123326	no rank,Sulfurospirillum arcachonense DSM 9755
0.0048	0.00955712	2	0	0	0	101191	Methanomethylovorans				0.0074	0.088371	12	0	0	0	42374	Candida dubliniensis	0.088371	12	573826	no rank,Candida dubliniensis CD36
0.0048	0.00950217	2	0	0	0	541	Zymomonas				0.0059	0.0883676	15	0	0	0	404011	Shewanella piezotolerans	0.0883676	15	225849	no rank,Shewanella piezotolerans WP3
0.0048	0.00950217	2	0	0	0	568394	Pseudogulbenkiania				0.0068	0.0882323	13	0	0	0	1542	Clostridium novyi	0.0882323	13	386415	no rank,Clostridium novyi NT
0.0095	0.00947867	1	0	0	0	675070	Cilevirus				0.0044	0.0877059	20	0	0	0	73913	Methanocaldococcus vulcanius	0.0877059	20	579137	no rank,Methanocaldococcus vulcanius M7
0.0047	0.0094376	2	0	0	0	1222	Prochlorothrix				0.0097	0.0869622	9	0	0	0	58128	Helminthosporium solani	0.0869622	9	1400345	no rank,Helminthosporium solani B-AC-16A
0.0094	0.00943396	1	0	0	0	551	Erwinia				0.0079	0.0863758	11	0	0	0	1201288	Bacteriovorax sp. Seq25_V
0.0094	0.00943396	1	0	0	0	40566	Actinosynnema				0.0107	0.0854506	8	0	0	0	5501	Coccidioides immitis	0.0815595	7	396776	no rank,Coccidioides immitis H538.4
0.0094	0.00943396	1	0	0	0	34067	Cycloclasticus				0.0053	0.085243	16	0	0	0	84590	Taylorella asinigenitalis	0.085243	16	1008459	no rank,Taylorella asinigenitalis MCE3
0.0047	0.00941705	2	0	0	0	35089	Gregarina				0.007	0.0839575	12	0	1	11	491388	Thalassobacter arenae	0.0839575	12	1123360	no rank,Thalassobacter arenae DSM 19593
0.0047	0.00940586	2	0	0	0	940557	Granulicella				0.0052	0.0836954	16	0	0	0	1280671	Butyrivibrio sp. FC2001
0.0046	0.00925236	2	0	0	0	331654	Alkalibacillus				0.0052	0.0834635	16	0	0	0	42862	Rickettsia felis	0.0834635	16	315456	no rank,Rickettsia felis URRWXCal2
0.0046	0.00925236	2	0	0	0	332102	Fluviicola				0.0064	0.0825554	13	0	0	0	35818	Helicobacter pullorum	0.0825554	13	537972	no rank,Helicobacter pullorum MIT 98-5489
0.0092	0.00917431	1	0	0	0	46631	Picrophilus				0.0068	0.082157	12	0	0	0	248039	Mucispirillum schaedleri	0.082157	12	1379858	no rank,Mucispirillum schaedleri ASF457
0.0046	0.00910703	2	0	0	0	5269	Ustilago				0.0043	0.0819945	19	0	1	18	40050	African horse sickness virus
0.0045	0.00900417	2	0	0	0	74385	Gracilibacillus				0.0068	0.0819736	12	0	1	12	220697	Thalassospira xiamenensis	0.0819736	12	1123366	no rank,Thalassospira xiamenensis M-5 = DSM 17429
0.0045	0.00891609	2	0	0	0	2251	Haloferax				0.0045	0.0814152	18	0	1	15	69499	Petrotoga mobilis	0.0814152	18	403833	no rank,Petrotoga mobilis SJ95
0.0044	0.00888992	2	0	0	0	2220	Methanolobus				0.0051	0.0814046	16	0	1	15	626933	Odoribacter laneus	0.0814046	16	742817	no rank,Odoribacter laneus YIT 12061
0.0044	0.00888193	2	0	0	0	963	Herbaspirillum				0.0047	0.0802569	17	0	0	0	155863	Methanothermococcus okinawensis	0.0802569	17	647113	no rank,Methanothermococcus okinawensis IH1
0.0044	0.00884354	2	0	0	0	376170	Haloplanus				0.0072	0.0794856	11	0	0	0	683846	Fervidicoccus fontis	0.0794856	11	1163730	no rank,Fervidicoccus fontis Kam940
0.0043	0.00868984	2	0	0	0	861913	Fibrisoma				0.0061	0.0792992	13	0	0	0	168933	Legionella drancourtii	0.0792992	13	658187	no rank,Legionella drancourtii LLAP12
0.0043	0.00866955	2	0	0	0	28228	Colwellia				0.0088	0.0792933	9	0	0	0	671230	Parvimonas sp. oral taxon 110	0.0792933	9	767100	no rank,Parvimonas sp. oral taxon 110 str. F0139
0.0043	0.00859557	2	0	0	0	84646	Candidatus Odyssella				0.0079	0.0792104	10	0	0	0	229549	Streptococcus minor	0.0792104	10	1123309	no rank,Streptococcus minor DSM 17118
0.0043	0.00859295	2	0	0	0	117563	Granulicatella				0.0079	0.0785685	10	0	0	0	457398	Desulfovibrio sp. 3_1_syn3
0.0043	0.00854978	2	0	0	0	121871	Haloterrigena				0.0065	0.0781271	12	0	0	0	1363	Lactococcus garvieae	0.0370669	6	1231377	no rank,Lactococcus garvieae DCC43
0.0041	0.00829238	2	0	0	0	39773	Methylomicrobium				0.0049	0.0776517	16	0	0	0	446	Legionella pneumophila	0.00591716	1	866628	no rank,Legionella pneumophila 130b
0.0041	0.00825216	2	0	0	0	64159	Desulfurobacterium				0.0048	0.0772267	16	0	1	16	28117	Alistipes putredinis	0.0772267	16	445970	no rank,Alistipes putredinis DSM 17216
0.0041	0.00821266	2	0	0	0	444051	Mesoflavibacter				0.0128	0.076889	6	0	0	0	946362	Salpingoeca rosetta
0.0082	0.00819672	1	0	0	0	57494	Nesterenkonia				0.0058	0.0751399	13	0	0	0	40559	Botryotinia fuckeliana	0.0114943	1	999810	no rank,Botryotinia fuckeliana T4
0.004	0.00802517	2	0	0	0	354354	Niastella				0.0083	0.0743719	9	0	0	0	51160	Treponema maltophilum	0.0743719	9	1125699	no rank,Treponema maltophilum ATCC 51939
0.004	0.00800729	2	0	0	0	1142504	Homolaphlyctis				0.0062	0.0742953	12	0	0	0	149715	Marinitoga piezophila	0.0742953	12	443254	no rank,Marinitoga piezophila KA3
0.008	0.008	1	0	0	0	658061	Candidatus Koribacter				0.0062	0.0742689	12	0	1	11	438596	Salinimicrobium xinjiangense	0.0742689	12	1123235	no rank,Salinimicrobium xinjiangense DSM 19287
0.004	0.00797198	2	0	0	0	2335	Thermotoga				0.0183	0.0732267	4	0	0	0	5705	Endotrypanum monterogeii
0.0079	0.00793651	1	0	0	0	499228	Tepidanaerobacter				0.0121	0.072871	6	0	0	0	83191	Melanoplus sanguinipes entomopoxvirus
0.0039	0.00787841	2	0	0	0	1033	Afipia				0.0049	0.0728656	15	0	0	0	157687	Leptotrichia wadei	0.0728656	15	888055	no rank,Leptotrichia wadei F0279
0.0039	0.00780394	2	0	0	0	165695	Sphingobium				0.0056	0.0727774	13	0	1	11	626930	Bacteroides fluxus	0.0727774	13	763034	no rank,Bacteroides fluxus YIT 12057
0.0039	0.00778788	2	0	0	0	65702	Piriformospora				0.0072	0.0724963	10	0	0	0	2137	Spiroplasma apis	0.0724963	10	1276258	no rank,Spiroplasma apis B31
0.0039	0.00773767	2	0	0	0	218207	Desulfatibacillum				0.0065	0.071686	11	0	0	0	674	Vibrio mimicus	0.0294118	1	675806	no rank,Vibrio mimicus MB451
0.0077	0.00769231	1	0	0	0	78119	Succinispira				0.0059	0.0710923	12	0	0	0	59839	Paenibacillus alginolyticus	0.0710923	12	1122915	no rank,Paenibacillus alginolyticus DSM 5050
0.0038	0.00763403	2	0	0	0	180162	Cetobacterium				0.0065	0.0709603	11	0	0	0	82932	Pythium arrhenomanes	0.0709603	11	1223556	no rank,Pythium arrhenomanes ATCC 12531
0.0038	0.00763403	2	0	0	0	10379	Rhadinovirus				0.0071	0.0706231	10	0	0	0	1394709	candidate division SR1 bacterium RAAC1_SR1_1
0.0076	0.00763359	1	0	0	0	81525	Monosiga				0.01	0.0702894	7	0	0	0	112098	Saprolegnia diclina	0.0702894	7	1156394	no rank,Saprolegnia diclina VS20
0.0038	0.00759016	2	0	0	0	5605	Saitoella				0.0078	0.0702376	9	0	0	0	1128911	Glaciecola arctica	0.0702376	9	493475	no rank,Glaciecola arctica BSs20135
0.0038	0.00757576	2	0	0	0	285810	Pyrenochaeta				0.0054	0.0696074	13	0	0	0	29508	Leptospira meyeri
0.0038	0.00757576	2	0	0	0	2233	Archaeoglobus				0.0062	0.068454	11	0	0	0	362787	Candidatus Protochlamydia amoebophila	0.068454	11	264201	no rank,Candidatus Protochlamydia amoebophila UWE25
0.0076	0.00757576	1	0	0	0	582472	Wohlfahrtiimonas				0.0068	0.0677549	10	0	0	0	170573	Staphylococcus pettenkoferi	0.0677549	10	904314	no rank,Staphylococcus pettenkoferi VCU012
0.0038	0.00757576	2	0	0	0	288793	Salinimonas				0.0052	0.0674706	13	0	0	0	1173716	Zymoseptoria ardabiliae	0.0221534	4	985144	no rank,Zymoseptoria ardabiliae STIR04_3.13.1
0.0075	0.0075188	1	0	0	0	1330547	Kosakonia				0.0221	0.0663432	3	0.3333	0	0	47466	Borrelia miyamotoi	0.0543672	2	1292392	no rank,Borrelia miyamotoi FR64b
0.0074	0.00740741	1	0	0	0	1298971	Viunalikevirus				0.0065	0.0650603	10	0	0	0	1173023	Fischerella sp. PCC 9431
0.0074	0.00740741	1	0	0	0	33986	Exiguobacterium				0.0161	0.0644953	4	0	0	0	1515	Clostridium thermocellum	0.0644953	4	1349417	no rank,Clostridium thermocellum BC1
0.0074	0.00735294	1	0	0	0	53452	Lamprocystis				0.0046	0.0643733	14	0	1	12	112904	Enterococcus villorum	0.0643733	14	1158604	no rank,Enterococcus villorum ATCC 700913
0.0072	0.00719424	1	0	0	0	2735	Verrucomicrobium				0.0058	0.0640671	11	0	0	0	14	Dictyoglomus thermophilum	0.0640671	11	309799	no rank,Dictyoglomus thermophilum H-6-12
0.007	0.00704225	1	0	0	0	11102	Hepacivirus				0.0053	0.0636082	12	0	0	0	28187	Acetohalobium arabaticum	0.0636082	12	574087	no rank,Acetohalobium arabaticum DSM 5501
0.007	0.00699301	1	0	0	0	423604	Elusimicrobium				0.0079	0.0635583	8	0	0	0	29850	Gaeumannomyces graminis	0.0635583	8	644352	no rank,Gaeumannomyces graminis var. tritici R3-111a-1
0.007	0.00699301	1	0	0	0	175304	Lentibacillus				0.0127	0.0632601	5	0	0	0	490	Neisseria sicca
0.0068	0.00684932	1	0	0	0	97050	Ruegeria				0.0063	0.062931	10	0	0	0	13684	Parastagonospora nodorum	0.062931	10	321614	no rank,Phaeosphaeria nodorum SN15
0.0068	0.00680272	1	0	0	0	1453359	Candidatus Atelocyanobacterium				0.007	0.0625784	9	0	0	0	45361	Mycoplasma conjunctivae	0.0625784	9	572263	no rank,Mycoplasma conjunctivae HRC/581
0.0068	0.00675676	1	0	0	0	13334	Anaerobiospirillum				0.0078	0.0624719	8	0	0	0	490759	Marinobacter sp. BSs20148
0.0067	0.00671141	1	0	0	0	181083	Chlorovirus				0.0104	0.0624432	6	0	0	0	1249	Weissella paramesenteroides	0.0624432	6	585506	no rank,Weissella paramesenteroides ATCC 33313
0.0067	0.00666667	1	0	0	0	57488	Thiorhodococcus				0.0104	0.0621837	6	0	0	0	338192	Nitrosopumilus maritimus	0.0621837	6	436308	no rank,Nitrosopumilus maritimus SCM1
0.0067	0.00666667	1	0	0	0	29487	Photorhabdus				0.0062	0.0616353	10	0	0	0	33046	Bartonella taylorii	0.0616353	10	1094560	no rank,Bartonella taylorii 8TBB
0.0067	0.00666667	1	0	0	0	203804	Candidatus Blochmannia				0.005	0.0600276	12	0	0	0	854	Fusobacterium russii	0.0600276	12	1278306	no rank,Fusobacterium russii ATCC 25533
0.0067	0.00666667	1	0	0	0	44259	Filifactor				0.006	0.0598739	10	0	0	0	42373	Ophiostoma novo-ulmi	0.0598739	10	1224258	no rank,Ophiostoma novo-ulmi subsp. novo-ulmi H327
0.0066	0.00662252	1	0	0	0	459786	Oscillibacter				0.0054	0.0597884	11	0	0	0	1118055	Anaerococcus sp. PH9
0.0066	0.00657895	1	0	0	0	873565	Diplorickettsia				0.0075	0.0596585	8	0	0	0	1229521	Nitrincola sp. AK23
0.0065	0.00653595	1	0	0	0	1432311	Candidatus Latescibacter				0.0059	0.0591157	10	0	0	0	233055	Desulfitobacterium dichloroeliminans	0.0591157	10	871963	no rank,Desulfitobacterium dichloroeliminans LMG P-21439
0.0065	0.00645161	1	0	0	0	846	Oxalobacter				0.0074	0.0589452	8	0	0	0	478441	Halorubrum kocurii	0.0589452	8	1230456	no rank,Halorubrum kocurii JCM 14978
0.0064	0.00636943	1	0	0	0	261933	Pleomorphomonas				0.0053	0.0587941	11	0	0	0	44415	Eimeria mitis
0.0063	0.00632911	1	0	0	0	186650	Microvirga				0.0049	0.0585201	12	0	0	0	101385	Aequorivita sublithincola	0.0585201	12	746697	no rank,Aequorivita sublithincola DSM 14238
0.0063	0.00628931	1	0	0	0	1472649	Dielma				0.0084	0.0584642	7	0	0	0	155617	Enterococcus moraviensis	0.0584642	7	1158609	no rank,Enterococcus moraviensis ATCC BAA-383
0.0063	0.00625	1	0	0	0	113	Gemmata				0.0072	0.0579455	8	0	0	0	77022	Cylindrospermopsis raciborskii	0.0579455	8	533240	no rank,Cylindrospermopsis raciborskii CS-505
0.0062	0.00617284	1	0	0	0	642	Aeromonas				0.0083	0.057763	7	0	0	0	1156391	Paenibacillus sp. WLY78
0.0061	0.00609756	1	0	0	0	171868	Thermovibrio				0.0071	0.0569941	8	0	0	0	218668	Ophiognomonia clavigignenti-juglandacearum
0.0059	0.00591716	1	0	0	0	39643	Sorangium				0.0044	0.0566737	13	0	1	12	29552	Acholeplasma axanthum	0.0566737	13	1278311	no rank,Acholeplasma axanthum ATCC 25176
0.0059	0.00591716	1	0	0	0	715222	Caldicoprobacter				0.0047	0.0562546	12	0	0	0	474922	Colletotrichum gloeosporioides	0.0214103	5	1237896	no rank,Colletotrichum gloeosporioides Cg-14
0.0058	0.00584795	1	0	0	0	76023	Halothece				0.0056	0.0559963	10	0	0	0	2115	Mycoplasma fermentans
0.0058	0.00581395	1	0	0	0	1175	Aphanizomenon				0.0093	0.0558527	6	0	0	0	55085	Streptococcus thoraltensis	0.0558527	6	1123318	no rank,Streptococcus thoraltensis DSM 12221
0.0058	0.00578035	1	0	0	0	20	Phenylobacterium				0.0062	0.0557771	9	0	0	0	28051	Lachnospira multipara	0.0557771	9	1282887	no rank,Lachnospira multipara ATCC 19207
0.0058	0.00578035	1	0	0	0	261825	Agarivorans				0.0055	0.0554255	10	0	0	0	1519	Clostridium tyrobutyricum	0.0495776	9	1212547	no rank,Clostridium tyrobutyricum UC7086
0.0056	0.00564972	1	0	0	0	1380	Atopobium				0.0062	0.055372	9	0	0	0	861	Fusobacterium ulcerans	0.010101	1	469617	no rank,Fusobacterium ulcerans ATCC 49185
0.0056	0.00564972	1	0	0	0	2368	Arhodomonas				0.0055	0.0552976	10	0	0	0	398037	Segetibacter koreensis	0.0552976	10	1123248	no rank,Segetibacter koreensis DSM 18137
0.0056	0.00564972	1	0	0	0	46254	Oenococcus				0.0079	0.0550903	7	0	0	0	1172192	Catenovulum agarivorans	0.0513024	6	659495	no rank,Catenovulum agarivorans YM01
0.0056	0.00555556	1	0	0	0	29331	Amphibacillus				0.0092	0.0549057	6	0	0	0	1468413	Bacillus massilioanorexius	0.0549057	6	1211814	no rank,Bacillus massilioanorexius AP8
0.0056	0.00555556	1	0	0	0	69965	Macrococcus				0.0078	0.0546645	7	0	0	0	1215089	Planococcus halocryophilus	0.0546645	7	1005941	no rank,Planococcus halocryophilus Or1
0.0056	0.00555556	1	0	0	0	459520	Neptuniibacter				0.0068	0.054506	8	0	0	0	38293	Photobacterium damselae	0.0505534	7	1200302	no rank,Photobacterium damselae subsp. piscicida DI21
0.0055	0.00552486	1	0	0	0	674963	Succinatimonas				0.0077	0.0538819	7	0	0	0	959	Bdellovibrio bacteriovorus
0.0055	0.00546448	1	0	0	0	68288	Cyclobacterium				0.006	0.0538767	9	0	0	0	152335	Lactobacillus suebicus	0.0538767	9	1046595	no rank,Lactobacillus suebicus KCTC 3549
0.0054	0.00540541	1	0	0	0	1184396	Mesotoga				0.0077	0.0537639	7	0	0	0	83344	Pseudocercospora fijiensis	0.0537639	7	383855	no rank,Pseudocercospora fijiensis CIRAD86
0.0054	0.00537634	1	0	0	0	75905	Thermocrinis				0.0059	0.0529281	9	0	0	0	27291	Saccharomyces paradoxus	0.0529281	9	226125	no rank,Saccharomyces paradoxus NRRL Y-17217
0.0053	0.00531915	1	0	0	0	49279	Gelidibacter				0.0076	0.0529024	7	0	0	0	1509	Clostridium sporogenes	0.0488538	6	1075091	no rank,Clostridium sporogenes PA 3679
0.0053	0.00529101	1	0	0	0	869896	Halonotius				0.0052	0.0518151	10	0	0	0	5145	Podospora anserina	0.0518151	10	515849	no rank,Podospora anserina S mat+
0.0053	0.00526316	1	0	0	0	2060	Tsukamurella				0.0047	0.0513505	11	0	0	0	42368	Hirsutella thompsonii	0.0283625	6	1303644	no rank,Hirsutella thompsonii MTCC3556
0.0053	0.00526316	1	0	0	0	44675	Geothrix				0.0051	0.0512802	10	0	0	0	1117665	fungal sp. EF0021
0.0053	0.00526316	1	0	0	0	159191	Nodularia				0.0057	0.0510211	9	0	0	0	5057	Aspergillus clavatus	0.0510211	9	344612	no rank,Aspergillus clavatus NRRL 1
0.0052	0.0052356	1	0	0	0	46239	Mesoplasma				0.0085	0.050818	6	0	0	0	712212	Capnocytophaga sp. oral taxon 326	0.050818	6	1035193	no rank,Capnocytophaga sp. oral taxon 326 str. F0382
0.0052	0.0052356	1	0	0	0	29526	Syntrophobacter				0.0063	0.0503453	8	0	0	0	84031	Clostridium sartagoforme	0.0503453	8	1202534	no rank,Clostridium sartagoforme AAU1
0.0052	0.0052356	1	0	0	0	329857	Cohnella				0.01	0.0499308	5	0	0	0	927677	Synechocystis sp. PCC 7509
0.0052	0.0052356	1	0	0	0	28209	Chelatococcus				0.0055	0.0496223	9	0	0	0	1286	Staphylococcus simulans
0.0052	0.00520833	1	0	0	0	286729	Alkaliflexus				0.0071	0.0493507	7	0	0	0	1492	Clostridium butyricum	0.0200024	3	1280693	no rank,Clostridium butyricum AGR2140
0.0052	0.00518135	1	0	0	0	5498	Cladosporium				0.0054	0.0489812	9	0	0	0	1182553	Cladophialophora psammophila	0.0489812	9	1182543	no rank,Cladophialophora psammophila CBS 110553
0.0052	0.00518135	1	0	0	0	51540	Spraguea				0.0061	0.0486867	8	0	0	0	368811	Rheinheimera perlucida	0.0486867	8	1123054	no rank,Rheinheimera perlucida DSM 18276
0.0051	0.00510204	1	0	0	0	1193503	Gilliamella				0.0122	0.0486774	4	0	0	0	371601	Bacteroides xylanisolvens	0.0486774	4	997892	no rank,Bacteroides xylanisolvens CL03T12C04
0.0051	0.00507614	1	0	0	0	34416	Microbotryum				0.0069	0.0485646	7	0	0	0	28077	Azospirillum amazonense	0.0485646	7	1003237	no rank,Azospirillum amazonense Y2
0.0051	0.00507614	1	0	0	0	155977	Acaryochloris				0.0081	0.048546	6	0	0	0	1263866	Rhodopirellula europaea
0.005	0.00502513	1	0	0	0	74317	Maricaulis				0.0081	0.0484694	6	0	0	0	5346	Coprinopsis cinerea	0.0484694	6	240176	no rank,Coprinopsis cinerea okayama7#130
0.005	0.00495049	1	0	0	0	862	Syntrophomonas				0.0054	0.0484333	9	0	0	0	33029	Anaerococcus hydrogenalis	0.0344778	6	879306	no rank,Anaerococcus hydrogenalis ACS-025-V-Sch4
0.0049	0.00492611	1	0	0	0	48075	Marinobacterium				0.0054	0.048384	9	0	0	0	28132	Prevotella melaninogenica	0.048384	9	575612	no rank,Prevotella melaninogenica D18
0.0049	0.00490196	1	0	0	0	188907	Oleispira				0.006	0.0483527	8	0	0	0	2130	Ureaplasma urealyticum
0.0049	0.00487805	1	0	0	0	111500	Muricauda				0.0048	0.0482607	10	0	0	0	182710	Oceanobacillus iheyensis	0.0482607	10	221109	no rank,Oceanobacillus iheyensis HTE831
0.0049	0.00487805	1	0	0	0	28073	Lyngbya				0.0043	0.0476389	11	0	0	0	122	Planctomyces maris	0.0476389	11	344747	no rank,Planctomyces maris DSM 8797
0.0049	0.00485437	1	0	0	0	180252	Mardivirus				0.0068	0.0475706	7	0	0	0	48490	Fusarium circinatum	0.0475706	7	1076874	no rank,Fusarium circinata FSP 34
0.0049	0.00485437	1	0	0	0	305899	Endozoicomonas				0.0079	0.047256	6	0	0	0	985052	Vulcanisaeta moutnovskia	0.047256	6	985053	no rank,Vulcanisaeta moutnovskia 768-28
0.0048	0.00483092	1	0	0	0	2179	Methanothermus				0.0059	0.0471666	8	0	0	0	28223	Desulfobacula toluolica	0.0471666	8	651182	no rank,Desulfobacula toluolica Tol2
0.0048	0.00478469	1	0	0	0	118747	Bulleidia				0.0235	0.0470431	2	0	0	0	1270	Micrococcus luteus	0.0430108	1	465515	no rank,Micrococcus luteus NCTC 2665
0.0048	0.00478469	1	0	0	0	332951	Halovivax				0.0052	0.0468829	9	0	0	0	91943	Hortaea werneckii	0.0468829	9	1157616	no rank,Hortaea werneckii EXF-2000
0.0048	0.0047619	1	0	0	0	146935	Azovibrio				0.0093	0.0466645	5	0	0	0	28583	Allomyces macrogynus	0.0466645	5	578462	no rank,Allomyces macrogynus ATCC 38327
0.0047	0.00473934	1	0	0	0	76833	Actinobaculum				0.0076	0.0458529	6	0	0	0	4920	Millerozyma farinosa	0.0458529	6	559304	no rank,Millerozyma farinosa CBS 7064
0.0047	0.00473934	1	0	0	0	54251	Pyrolobus				0.0092	0.0457697	5	0	0	0	418756	Salinicoccus albus	0.0457697	5	1123230	no rank,Salinicoccus albus DSM 19776
0.0047	0.00473934	1	0	0	0	44055	Aureococcus				0.0092	0.0457659	5	0	0	0	665941	Coprobacillus sp. 3_3_56FAA
0.0047	0.00469484	1	0	0	0	1187078	Cecembia				0.0057	0.0457604	8	0	0	0	109871	Batrachochytrium dendrobatidis	0.00826446	1	684364	no rank,Batrachochytrium dendrobatidis JAM81
0.0047	0.0046729	1	0	0	0	35798	Nitrosospira				0.0051	0.0456505	9	0	0	0	40125	Bipolaris victoriae	0.0456505	9	930091	no rank,Bipolaris victoriae FI3
0.0047	0.00465116	1	0	0	0	2273	Desulfurococcus				0.0113	0.0452833	4	0	0	0	103449	Vavraia culicis
0.0047	0.00465116	1	0	0	0	334107	Conchiformibius				0.0226	0.0451837	2	0	0	0	1287055	Brachyspira hampsonii	0.0451837	2	1287056	no rank,Brachyspira hampsonii 30599
0.0046	0.00462963	1	0	0	0	53572	Deferribacter				0.0056	0.0446328	8	0	0	0	241555	Helcococcus sueciensis	0.0446328	8	1121947	no rank,Helcococcus sueciensis DSM 17243
0.0046	0.00462963	1	0	0	0	54304	Planktothrix				0.0049	0.0441978	9	0	0	0	5334	Schizophyllum commune	0.0441978	9	578458	no rank,Schizophyllum commune H4-8
0.0046	0.00460829	1	0	0	0	2202	Methanospirillum				0.0063	0.0440758	7	0	0	0	45130	Bipolaris sorokiniana	0.0440758	7	665912	no rank,Bipolaris sorokiniana ND90Pr
0.0046	0.00456621	1	0	0	0	171163	Halosimplex				0.0088	0.0438689	5	0	0	0	486	Neisseria lactamica
0.0045	0.00454545	1	0	0	0	42255	Rubrobacter				0.0073	0.0437415	6	0	0	0	2280	Staphylothermus marinus	0.0437415	6	399550	no rank,Staphylothermus marinus F1
0.0045	0.00452489	1	0	0	0	168694	Salinispora				0.0062	0.0434338	7	0	0	0	35725	Macrophomina phaseolina	0.0434338	7	1126212	no rank,Macrophomina phaseolina MS6
0.0045	0.0045045	1	0	0	0	390846	Echinicola				0.0108	0.0431414	4	0	0	0	1303197	Leishmania sp. MAR LEM2494
0.0044	0.00444444	1	0	0	0	308865	Elizabethkingia				0.0086	0.0430046	5	0	0	0	248551	Nocardia testacea	0.0430046	5	1206739	no rank,Nocardia testacea NBRC 100365
0.0044	0.00444444	1	0	0	0	55968	Leucobacter				0.0054	0.0429633	8	0	0	0	909213	Vibrio caribbenthicus	0.0429633	8	796620	no rank,Vibrio caribbenthicus ATCC BAA-2122
0.0044	0.00442478	1	0	0	0	11646	Lentivirus				0.0053	0.0426806	8	0	0	0	1261	Peptostreptococcus anaerobius	0.0301757	6	596329	no rank,Peptostreptococcus anaerobius 653-L
0.0044	0.00440529	1	1	0	0	189384	Candidatus Tremblaya				0.0047	0.0426757	9	0	0	0	176275	Beauveria bassiana	0.0426757	9	655819	no rank,Beauveria bassiana ARSEF 2860
0.0044	0.00438596	1	0	0	0	59753	Alcanivorax				0.0071	0.0424602	6	0	0	0	552467	Cryptococcus gattii	0.0342635	5	367775	no rank,Cryptococcus gattii WM276
0.0044	0.00438596	1	0	0	0	1265689	Nafulsella				0.0106	0.0424367	4	0	0	0	754058	Vibrio phage PWH3a-P1
0.0044	0.00438596	1	0	0	0	581	Morganella				0.007	0.042102	6	0	0	0	206041	Flavobacterium gelidilacus	0.042102	6	1121891	no rank,Flavobacterium gelidilacus DSM 15343
0.0044	0.00436681	1	0	0	0	650341	Leeia				0.0053	0.0420428	8	0	0	0	28080	Campylobacter upsaliensis	0.0237689	5	888826	no rank,Campylobacter upsaliensis JV21
0.0043	0.004329	1	0	0	0	96	Gallionella				0.0083	0.0413362	5	0	0	0	13264	Brachyspira innocens	0.0413362	5	1267004	no rank,Brachyspira innocens ATCC 29796
0.0043	0.004329	1	0	0	0	1408818	Youngiibacter				0.0069	0.0413015	6	0	0	0	446681	Eudoraea adriatica	0.0413015	6	1121875	no rank,Eudoraea adriatica DSM 19308
0.0043	0.00429185	1	0	0	0	1654	Actinomyces				0.0046	0.0410617	9	0	0	0	118161	Pleurocapsa sp. PCC 7319
0.0043	0.0042735	1	0	0	0	188910	Microchaete				0.0045	0.0408508	9	0	0	0	1196322	Clostridium sp. Maddingley MBC34-26
0.0043	0.00425532	1	0	0	0	33057	Thauera				0.0058	0.0406093	7	0	0	0	202952	Acinetobacter gerneri
0.0042	0.00423729	1	0	0	0	1107	Chloroflexus				0.0101	0.0405958	4	0	0	0	787	Rickettsia australis
0.0042	0.00421941	1	0	0	0	248744	Marvinbryantia				0.0068	0.0405454	6	0	0	0	85991	Chlamydia pecorum
0.0042	0.00421941	1	0	0	0	510701	Desulfurispora				0.0058	0.0405282	7	0	0	0	5180	Sclerotinia sclerotiorum	0.0405282	7	665079	no rank,Sclerotinia sclerotiorum 1980 UF-70
0.0042	0.00420168	1	0	0	0	312063	Azohydromonas				0.0101	0.0404321	4	0	0	0	101028	Fusarium pseudograminearum	0.0404321	4	1028729	no rank,Fusarium pseudograminearum CS3096
0.0042	0.00420168	1	0	0	0	1298	Deinococcus				0.0058	0.0403193	7	0	0	0	40127	Neurospora tetrasperma	0.00947319	2	510951	no rank,Neurospora tetrasperma FGSC 2508
0.0042	0.0041841	1	0	0	0	327159	Candidatus Accumulibacter				0.008	0.0400521	5	0	0	0	1317	Streptococcus downei	0.0400521	5	904293	no rank,Streptococcus downei F0415
0.0042	0.0041841	1	0	0	0	182623	Smithella				0.01	0.0399766	4	0	0	0	5664	Leishmania major	0.025	1	347515	no rank,Leishmania major strain Friedlin
0.0042	0.00416667	1	0	0	0	28105	Sinorhizobium				0.0057	0.0397262	7	0	0	0	1280	Staphylococcus aureus	0.015192	2	869816	no rank,Staphylococcus aureus subsp. aureus JKD6159
0.0041	0.00413223	1	0	0	0	832	Fibrobacter				0.0056	0.0395081	7	0	0	0	272164	Olleya marilimosa	0.0395081	7	1353276	no rank,Olleya marilimosa CAM030
0.0041	0.00411523	1	0	0	0	57493	Kocuria				0.0049	0.0394375	8	0	0	0	1201036	Pseudochrobactrum sp. AO18b
0.0041	0.00408163	1	0	0	0	535	Chromobacterium				0.0049	0.0392536	8	0	0	0	156974	Dysgonomonas gadei	0.0392536	8	742766	no rank,Dysgonomonas gadei ATCC BAA-286
0.0041	0.00406504	1	0	0	0	214906	Histophilus				0.0078	0.0392309	5	0	0	0	1176482	Sulfurimonas gotlandica	0.0392309	5	929558	no rank,Sulfurimonas gotlandica GD1
0.0041	0.00406504	1	0	0	0	63958	Demetria				0.0049	0.0389911	8	0	0	0	160661	Desulfobulbus mediterraneus	0.0389911	8	1121404	no rank,Desulfobulbus mediterraneus DSM 13871
0.004	0.00403226	1	0	0	0	364316	Verminephrobacter				0.0078	0.0388678	5	0	0	0	5059	Aspergillus flavus	0.0388678	5	332952	no rank,Aspergillus flavus NRRL3357
0.004	0.00403226	1	0	0	0	1707	Cellulomonas				0.0078	0.0388021	5	0	0	0	166939	Allofustis seminis	0.0388021	5	1120978	no rank,Allofustis seminis DSM 15817
0.004	0.00401606	1	0	0	0	213485	Micavibrio				0.0055	0.0386986	7	0	0	0	5807	Cryptosporidium parvum	0.0386986	7	353152	no rank,Cryptosporidium parvum Iowa II
0.004	0.004	1	0	0	0	256818	Gulosibacter				0.0055	0.0384529	7	0	0	0	36331	Pythium irregulare	0.0384529	7	1223557	no rank,Pythium irregulare DAOM BR486
0.004	0.004	1	0	0	0	150203	Blastomonas				0.0055	0.0382175	7	0	0	0	723172	Vibrio genomosp. F6	0.0382175	7	1191298	no rank,Vibrio genomosp. F6 str. FF-238
0.004	0.00398406	1	0	0	0	39952	Setosphaeria				0.0064	0.0381553	6	0	0	0	563177	Acidianus hospitalis	0.0381553	6	933801	no rank,Acidianus hospitalis W1
0.004	0.00398406	1	0	0	0	283735	Leeuwenhoekiella				0.0054	0.0377943	7	0	0	0	1179777	Mycoplasma sp. G5847
0.004	0.00396825	1	0	0	0	51196	Syntrophobotulus				0.0189	0.0377193	2	0	0	0	78579	Myceliophthora thermophila	0.0377193	2	573729	no rank,Myceliophthora thermophila ATCC 42464
0.004	0.00396825	1	0	0	0	456492	Saccharibacillus				0.0075	0.0373789	5	0	0	0	83552	Parachlamydia acanthamoebae	0.00378788	1	159254	no rank,Parachlamydia acanthamoebae str. Hall's coccus
0.004	0.00396825	1	0	0	0	61653	Methylopila				0.0062	0.0370911	6	0	0	0	696485	Vibrio owensii	0.0370911	6	1229493	no rank,VIbrio owensii CAIM 1854 = LMG 25443
0.004	0.00395257	1	0	0	0	379065	Caldalkalibacillus				0.0053	0.0370533	7	0	0	0	1096	Chlorobium phaeobacteroides	0.0370533	7	331678	no rank,Chlorobium phaeobacteroides BS1
0.004	0.00395257	1	0	0	0	73918	Thermaerobacter				0.0052	0.0366562	7	0	0	0	938288	Clostridiales bacterium 9401234
0.0039	0.00393701	1	0	0	0	146825	Halorhabdus				0.0073	0.0366501	5	0	0	0	192875	Capsaspora owczarzaki	0.0366501	5	595528	no rank,Capsaspora owczarzaki ATCC 30864
0.0039	0.00393701	1	0	0	0	2019	Thermomonospora				0.0052	0.0361209	7	0	0	0	92637	Metarhizium acridum	0.0361209	7	655827	no rank,Metarhizium acridum CQMa 102
0.0039	0.00392157	1	0	0	0	53357	Intrasporangium				0.018	0.0360895	2	0	0	0	46503	Parabacteroides merdae
0.0039	0.00392157	1	0	0	0	288021	Kordiimonas				0.0119	0.0356867	3	0	0	0	48296	Acinetobacter pittii	0.0303675	2	981332	no rank,Acinetobacter genomosp. 3 str. DSM 9306
0.0039	0.00392157	1	0	0	0	32205	Leptonema				0.0044	0.0355274	8	0	0	0	118562	Arthrospira platensis
0.0039	0.00390625	1	0	0	0	455358	Balneola				0.0058	0.0350763	6	0	0	0	40384	Aspergillus kawachii	0.0350763	6	1033177	no rank,Aspergillus kawachii IFO 4308
0.0039	0.00387597	1	0	0	0	110932	Leifsonia				0.005	0.0348839	7	0	0	0	2128	Mycoplasma flocculare	0.0348839	7	1004152	no rank,Mycoplasma flocculare ATCC 27716
0.0039	0.00387597	1	0	0	0	1184606	Austwickia				0.0058	0.0348817	6	0	0	0	1006	Marivirga tractuosa	0.0348817	6	643867	no rank,Marivirga tractuosa DSM 4126
0.0039	0.00387597	1	0	0	0	119977	Acidithiobacillus				0.0058	0.0348244	6	0	0	0	1033738	Kurthia sp. Dielmo
0.0039	0.003861	1	0	0	0	305976	Pusillimonas				0.0058	0.0346788	6	0	0	0	278991	Aneurinibacillus terranovensis	0.0346788	6	1121002	no rank,Aneurinibacillus terranovensis DSM 18919
0.0039	0.003861	1	0	0	0	315393	Mimivirus				0.0069	0.0346566	5	0	0	0	1618	Lactobacillus mali	0.0346566	5	1046596	no rank,Lactobacillus mali KCTC 3596 = DSM 20444
0.0039	0.003861	1	0	0	0	238783	Pseudorhodobacter				0.0043	0.0345405	8	0.125	0	0	363277	Ktedonobacter racemifer	0.0345405	8	485913	no rank,Ktedonobacter racemifer DSM 44963
0.0038	0.00384615	1	0	0	0	513557	Syntrophorhabdus				0.0085	0.0341329	4	0	0	0	2095	Mycoplasma capricolum	0.0286981	3	340047	no rank,Mycoplasma capricolum subsp. capricolum ATCC 27343
0.0038	0.00384615	1	0	0	0	43947	Tolumonas				0.0068	0.0340409	5	0	0	0	1531	Clostridium clostridioforme	0.0162806	2	1280695	no rank,Clostridium clostridioforme AGR2157
0.0038	0.00384615	1	0	0	0	1099	Pelodictyon				0.0056	0.0337928	6	0	0	0	680	Vibrio campbellii	0.0169277	3	1126217	no rank,Vibrio campbellii PEL22A
0.0038	0.00384615	1	0	0	0	1193515	Snodgrassella				0.0067	0.0337313	5	0	0	0	640331	Lactobacillus florum	0.0337313	5	1221537	no rank,Lactobacillus florum 2F
0.0038	0.00383142	1	0	0	0	528	Ochrobactrum				0.0048	0.033455	7	0	0	0	63405	Arthroderma otae	0.033455	7	554155	no rank,Arthroderma otae CBS 113480
0.0038	0.00383142	1	0	0	0	1839	Nocardioides				0.0042	0.033343	8	0	0	0	1401027	Flavobacterium limnosediminis	0.033343	8	1341181	no rank,Flavobacterium limnosediminis JC2902
0.0038	0.00383142	1	0	0	0	294702	Proteiniphilum				0.0054	0.0326254	6	0	0	0	1280686	Butyrivibrio sp. MC2013
0.0038	0.00383142	1	0	0	0	558017	Betabaculovirus				0.0065	0.0326013	5	0	0	0	5111	Claviceps purpurea	0.0326013	5	1111077	no rank,Claviceps purpurea 20.1
0.0038	0.00383142	1	0	0	0	1007082	Candidatus Nitrosoarchaeum				0.0046	0.0325409	7	0	0	0	1144253	Pontibacter sp. BAB1700
0.0038	0.00383142	1	0	0	0	687950	Lecanosticta				0.0065	0.0325312	5	0	0	0	944	Ehrlichia canis	0.0325312	5	269484	no rank,Ehrlichia canis str. Jake
0.0038	0.00381679	1	0	0	0	53945	Octadecabacter				0.0054	0.0324158	6	0	0	0	826	Sebaldella termitidis	0.0274897	5	526218	no rank,Sebaldella termitidis ATCC 33386
0.0038	0.00381679	1	0	0	0	13562	Heterobasidion				0.0054	0.0324085	6	0	0	0	221066	Kordia algicida	0.0324085	6	391587	no rank,Kordia algicida OT-1
0.0038	0.00378788	1	0	0	0	184923	Methylocapsa				0.0064	0.0319432	5	0	0	0	103690	Nostoc sp. PCC 7120
0.0038	0.00378788	1	0	0	0	1253	Pediococcus				0.0064	0.031774	5	0	0	0	1355	Enterococcus columbae	0.031774	5	1121865	no rank,Enterococcus columbae DSM 7374 = ATCC 51263
0.0038	0.00378788	1	0	0	0	291183	Lacinutrix				0.0158	0.0316388	2	0	0	0	324769	Cryptococcus bestiolae	0.0316388	2	1296100	no rank,Cryptococcus bestiolae CBS 10118
0.0038	0.00378788	1	0	0	0	34348	Mixia				0.0079	0.0316167	4	0	0	0	217	Helicobacter mustelae	0.0316167	4	679897	no rank,Helicobacter mustelae 12198
0.0038	0.00378788	1	0	0	0	2268	Thermofilum				0.0158	0.0315657	2	0	0	0	1393	Brevibacillus brevis	0.0277778	1	1200792	no rank,Brevibacillus brevis X23
0.0038	0.00378788	1	0	0	0	39949	Zymophilus				0.0063	0.0315395	5	0	0	0	81056	Wolfiporia cocos	0.0315395	5	742152	no rank,Wolfiporia cocos MD-104 SS10
0.0038	0.00378788	1	0	0	0	109168	Desulfotalea				0.0063	0.0313861	5	0	0	0	397865	Barnesiella viscericola	0.0313861	5	880074	no rank,Barnesiella viscericola DSM 18177
0.0038	0.00378788	1	0	0	0	54253	Thermosphaera				0.0062	0.0312277	5	0	0	0	1351	Enterococcus faecalis	0.015748	2	1244140	no rank,Enterococcus faecalis LA3B-2
0.0038	0.00378788	1	0	0	0	2239	Halobacterium				0.0052	0.031188	6	0	0	0	418099	Candidatus Magnetoglobus multicellularis	0.031188	6	890399	no rank,Candidatus Magnetoglobus multicellularis str. Araruama
0.0038	0.00378788	1	0	0	0	5533	Rhodotorula				0.0078	0.0311515	4	0	0	0	129910	Arthrospira maxima	0.0311515	4	513049	no rank,Arthrospira maxima CS-328
0.0038	0.00378788	1	0	0	0	693996	Alphacoronavirus				0.0077	0.0309715	4	0	0	0	113608	Tetrapisispora phaffii	0.0309715	4	1071381	no rank,Tetrapisispora phaffii CBS 4417
0.0038	0.00378788	1	0	0	0	43673	Jonesia				0.0051	0.0308635	6	0	0	0	273371	Candida orthopsilosis	0.0101523	1	1213353	no rank,Candida orthopsilosis AY2
0.0038	0.00378788	1	0	0	0	13687	Sphingomonas				0.0051	0.0308396	6	0	0	0	101162	Bipolaris oryzae	0.0308396	6	930090	no rank,Bipolaris oryzae ATCC 44560
0.0038	0.00378788	1	0	0	0	582491	Rubidibacter				0.0061	0.030728	5	0	0	0	391598	Flavobacteria bacterium BAL38
0.0038	0.00378788	1	0	0	0	112008	Ignatzschineria				0.0102	0.0306674	3	0	0	0	1220534	Methanobacterium sp. Maddingley MBC34
0.0038	0.00378788	1	0	0	0	43994	Johnsonella				0.0061	0.0306285	5	0	0	0	1000569	Megasphaera sp. UPII 135-E
0.0038	0.00378788	1	0	0	0	1227	Nitrosococcus				0.0076	0.030575	4	0	0	0	985255	Gillisia sp. CAL575
0.0038	0.00378788	1	0	0	0	34072	Variovorax				0.0303	0.030303	1	0	0	0	52022	Meiothermus silvanus	0.030303	1	526227	no rank,Meiothermus silvanus DSM 9946
0.0038	0.00378788	1	0	0	0	302485	Phaeobacter				0.005	0.0302565	6	0	0	0	209285	Chaetomium thermophilum	0.0302565	6	759272	no rank,Chaetomium thermophilum var. thermophilum DSM 1495
0.0038	0.00378788	1	0	0	0	43356	Kutzneria				0.0075	0.0301662	4	0	0	0	744985	alpha proteobacterium HIMB59
0.0038	0.00378788	1	0	0	0	1120752	Nodosilinea				0.005	0.0299004	6	0	0	0	49224	Trichoderma hamatum	0.0299004	6	1247866	no rank,Trichoderma hamatum GD12
0.0038	0.00378788	1	0	0	0	599838	Fibroporia				0.01	0.0298684	3	0	0	0	12331	Rice stripe virus
0.0038	0.00378788	1	0	0	0	61434	Dehalococcoides				0.0049	0.0295376	6	0	0	0	36911	Clavispora lusitaniae
0.0038	0.00378788	1	0	0	0	64968	Marinospirillum				0.0049	0.02952	6	0	0	0	117187	Fusarium verticillioides	0.02952	6	334819	no rank,Fusarium verticillioides 7600
0.0038	0.00378788	1	0	0	0	54298	Chroococcidiopsis				0.0074	0.0294692	4	0	0	0	64972	Oceanobacter kriegii	0.0294692	4	1122615	no rank,Oceanobacter kriegii DSM 6294
0.0038	0.00378788	1	0	0	0	262406	Thermobaculum				0.0059	0.029265	5	0	0	0	178747	Metschnikowia fructicola	0.029265	5	1200864	no rank,Metschnikowia fructicola 277
0.0038	0.00378788	1	0	0	0	940550	Gilvimarinus				0.0048	0.0288842	6	0	0	0	456455	Bizionia argentinensis	0.0288842	6	1046627	no rank,Bizionia argentinensis JUB59
0.0038	0.00378788	1	0	0	0	28263	Arcanobacterium				0.0057	0.0287149	5	0	0	0	655981	Pseudogymnoascus destructans
0.0038	0.00378788	1	0	0	0	691882	Fonticula				0.0057	0.0286576	5	0	0	0	43229	Capronia coronata	0.0286576	5	1182541	no rank,Capronia coronata CBS 617.96
0.0038	0.00378788	1	0	0	0	890	Desulfuromonas				0.0056	0.0282115	5	0	0	0	5217	Tremella mesenterica	0.0282115	5	578456	no rank,Tremella mesenterica DSM 1558
0.0038	0.00378788	1	0	0	0	896	Desulfococcus				0.0046	0.0278801	6	0	0	0	99158	Hammondia hammondi
0.0038	0.00378788	1	0	0	0	81411	Aminomonas				0.0055	0.0274184	5	0	0	0	1282	Staphylococcus epidermidis	0.00843882	1	883130	no rank,Staphylococcus epidermidis BVS058A4
0.0038	0.00378788	1	0	0	0	580880	Amorphus				0.0274	0.0273973	1	0	0	0	40061	Wallal virus
0.0038	0.00378788	1	0	0	0	1187887	Nitritalea				0.0046	0.0273296	6	0	0	0	860	Fusobacterium periodonticum	0.0120797	3	546275	no rank,Fusobacterium periodonticum ATCC 33693
0.0038	0.00378788	1	0	0	0	129001	Syntrophothermus				0.0045	0.0272813	6	0	0	0	2350	Haliscomenobacter hydrossis	0.0167835	4	760192	no rank,Haliscomenobacter hydrossis DSM 1100
0.0038	0.00378788	1	0	0	0	1431823	Candidatus Omnitrophus				0.0045	0.0272197	6	0	0	0	1470350	Candidatus Stoquefichus massiliensis	0.0272197	6	1211844	no rank,Candidatus Stoquefichus massiliensis AP9
0.0038	0.00378788	1	0	0	0	766733	Scheffersomyces				0.0054	0.0270872	5	0	0	0	2173	Methanobrevibacter smithii
0.0038	0.00378788	1	0	0	0	245876	Nitratireductor				0.009	0.0270483	3	0	0	0	386414	Prevotella timonensis	0.0270483	3	1122992	no rank,Prevotella timonensis 4401737 = DSM 22865 = JCM 15640
0.0038	0.00378788	1	0	0	0	40	Stigmatella				0.0068	0.0270187	4	0	0	0	706196	Saccharomyces arboricola	0.0270187	4	1160507	no rank,Saccharomyces arboricola H-6
0.0038	0.00377358	1	0	0	0	73029	Dechloromonas				0.0054	0.0270045	5	0	0	0	132095	Cercospora canescens	0.0270045	5	1268270	no rank,Cercospora canescens BHU
											0.0054	0.0269651	5	0	0	0	103	Flectobacillus major	0.0269651	5	929703	no rank,Flectobacillus major DSM 103
Metaphlan											0.009	0.0269245	3	0	0	0	1137745	Cyanophage S-TIM5
											0.0067	0.0269113	4	0	0	0	1251	Leuconostoc fallax	0.0269113	4	907931	no rank,Leuconostoc fallax KCTC 3537
											0.0067	0.0268679	4	0	0	0	33038	[Ruminococcus] gnavus	0.0192921	3	411470	no rank,Ruminococcus gnavus ATCC 29149
											0.0267	0.0266667	1	0	0	0	1927	Streptomyces rimosus	0.0266667	1	1265868	no rank,Streptomyces rimosus subsp. rimosus ATCC 10970
											0.0053	0.0266352	5	0	0	0	5663	Leishmania enriettii
											0.0088	0.0265174	3	0	0	0	864702	Oscillatoriales cyanobacterium JSC-12
											0.0265	0.0264901	1	0	0	0	188626	Dermacoccus sp. Ellin185
											0.0088	0.0264738	3	0	0	0	263511	Crocosphaera watsonii
											0.0066	0.0264112	4	0	0	0	2188	Methanococcus voltae	0.0264112	4	456320	no rank,Methanococcus voltae A3
											0.0066	0.0263393	4	0	0	0	1208365	SAR86 cluster bacterium SAR86E
											0.0044	0.0262096	6	0	0	0	149016	Streptococcus urinalis
											0.0044	0.0261809	6	0	0	0	1041504	Candidatus Arthromitus sp. SFB-rat-Yit
											0.0087	0.0261191	3	0	0	0	155077	Cellvibrio japonicus	0.0261191	3	498211	no rank,Cellvibrio japonicus Ueda107
											0.0043	0.0260448	6	0	0	0	591154	Methylacidiphilum fumariolicum	0.0260448	6	1156937	no rank,Methylacidiphilum fumariolicum SolV
											0.0087	0.0259879	3	0	0	0	286638	Massilia alkalitolerans	0.0259879	3	1111733	no rank,Massilia alkalitolerans DSM 17462
											0.0086	0.0258851	3	0	0	0	939374	alpha proteobacterium SCGC AAA298-K06
											0.0086	0.0257922	3	0	0	0	82508	Trichosporon asahii	0.0257922	3	1186058	no rank,Trichosporon asahii var. asahii CBS 2479
											0.0064	0.0257485	4	0	0	0	712288	Fusobacterium sp. oral taxon 370	0.0257485	4	861452	no rank,Fusobacterium sp. oral taxon 370 str. F0437
kraken											0.0042	0.0254858	6	0	0	0	1178825	Arenitalea lutea
%	reads	taxReads	kmers	dup	cov	taxID	rank	taxName			0.0063	0.0251567	4	0	0	0	482564	Oscillatoria nigro-viridis	0.0137931	1	179408	no rank,Oscillatoria nigro-viridis PCC 7112
1.216	86413	86413	74355457	21.9	439.1	0	no rank	unclassified			0.0063	0.025105	4	0	0	0	97138	Clostridium sp. ASF356
98.78	7018088	1040	8388290	9.32	0.000792	1	no rank	root			0.0063	0.0250322	4	0	0	0	1286375	delta proteobacterium PSCGC 5342
98.64	7007650	551	8378366	9.27	0.0008108	131567	no rank	cellular organisms			0.005	0.0250215	5	0	0	0	271098	Shewanella halifaxensis	0.0250215	5	458817	no rank,Shewanella halifaxensis HAW-EB4
96.44	6851333	39	86045	791	0.0001344	2	superkingdom	Bacteria			0.0042	0.0249905	6	0	0	0	190893	Vibrio coralliilyticus	0.004329	1	909421	no rank,Vibrio coralliilyticus P1
96.4	6849012	0	71711	948	0.01384	203691	phylum	Spirochaetes			0.0062	0.0248966	4	0	0	0	102862	Proteus penneri	0.0248966	4	471881	no rank,Proteus penneri ATCC 35198
96.4	6849012	0	71711	948	0.01384	203692	class	Spirochaetia			0.0062	0.0248595	4	0	0	0	1406512	Candidatus Methanomassiliicoccus intestinalis	0.0248595	4	1295009	no rank,Candidatus Methanomassiliicoccus intestinalis Issoire-Mx1
96.4	6849012	0	71709	948	0.02147	136	order	Spirochaetales			0.0062	0.0246705	4	0	0	0	33952	Acetobacterium woodii	0.0246705	4	931626	no rank,Acetobacterium woodii DSM 1030
96.4	6849012	858	71696	948	0.09532	1643685	family	Borreliaceae			0.0049	0.0243915	5	0	0	0	157072	Aphanomyces invadans
96.39	6848152	35928	71003	953	0.1545	138	genus	Borrelia			0.0244	0.0243902	1	0	0	0	1130342	Gracilibacteria bacterium JGI 0000069-K10
95.78	6804758	6170991	57549	1040	0.5534	140	species	Borrelia hermsii			0.0121	0.024196	2	0	0	0	984	Pedobacter heparinus	0.024196	2	485917	no rank,Pedobacter heparinus DSM 2366
5.638	400572	400572	3261	377	0.1812	1313295	no rank	Borrelia hermsii YBT			0.0048	0.0241477	5	0	0	0	199	Campylobacter concisus	0.0127841	2	360104	no rank,Campylobacter concisus 13826
1.422	101029	101029	667	516	0.1529	1293576	no rank	Borrelia hermsii YOR			0.0048	0.0240894	5	0	0	0	1037530	Periglandula ipomoeae	0.0240894	5	1037531	no rank,Periglandula ipomoeae IasaF13
0.8267	58730	58730	183	684	0.4103	1329908	no rank	Borrelia hermsii CC1			0.0048	0.0240056	5	0	0	0	5061	Aspergillus niger	0.00787511	2	425011	no rank,Aspergillus niger CBS 513.88
0.8128	57742	57742	249	664	0.6148	1867252	no rank	Borrelia hermsii HS1			0.006	0.0239912	4	0	0	0	299567	Adhaeribacter aquaticus	0.0239912	4	926549	no rank,Adhaeribacter aquaticus DSM 16391
0.1869	13279	13279	132	212	0.06829	1313291	no rank	Borrelia hermsii MTW			0.0048	0.0239393	5	0	0	0	5699	Trypanosoma vivax	0.0239393	5	1055687	no rank,Trypanosoma vivax Y486
0.03399	2415	2415	2	1450	0.1429	314723	no rank	Borrelia hermsii DAH			0.0048	0.0239379	5	0	0	0	312279	Emticicia oligotrophica	0.02015	4	929562	no rank,Emticicia oligotrophica DSM 17448
0.03187	2264	1447	616	28.6	0.02405	141	species	Borrelia parkeri			0.0238	0.0238095	1	0	0	0	5755	Acanthamoeba castellanii
0.006672	474	474	34	62.1	0.00595	1435045	no rank	Borrelia parkeri HR1			0.0059	0.0237118	4	0	0	0	723171	Vibrio genomosp. F10
0.004828	343	343	102	35	0.02168	1313294	no rank	Borrelia parkeri SLO			0.0079	0.0236171	3	0	0	0	1263979	Candidatus Endolissoclinum faulkneri	0.0155526	2	1401328	no rank,Candidatus Endolissoclinum faulkneri L5
0.02429	1726	1726	767	19.5	0.01969	143	species	Borrelia anserina			0.0078	0.0235381	3	0	0	0	5478	Candida glabrata
0.01793	1274	0	858	24.9	0.01407	144	species	Borrelia coriaceae			0.0235	0.0235294	1	0	0	0	142	Borrelia turicatae	0.0235294	1	314724	no rank,Borrelia turicatae 91E135
0.01793	1274	1274	858	24.9	0.01407	1313292	no rank	Borrelia coriaceae Co53			0.0118	0.023516	2	0	0	0	114652	Streptococcus orisratti	0.023516	2	1123311	no rank,Streptococcus orisratti DSM 15617
0.01655	1176	0	598	22.8	0.02537	142	species	Borrelia turicatae			0.0078	0.0234821	3	0	0	0	28564	Talaromyces stipitatus	0.0234821	3	441959	no rank,Talaromyces stipitatus ATCC 10500
0.01655	1176	1176	598	22.8	0.02537	314724	no rank	Borrelia turicatae 91E135			0.0117	0.0234577	2	0	0	0	573173	Vibrio phage helene 12B3
0.01274	905	414	837	19.4	0.01161	47466	species	Borrelia miyamotoi			0.0059	0.0234475	4	0	0	0	1280672	Butyrivibrio sp. AC2005
0.006911	491	491	239	20.7	0.008593	1292392	no rank	Borrelia miyamotoi FR64b			0.0233	0.0232558	1	0	0	0	316068	Leadbetterella byssophila	0.0232558	1	649349	no rank,Leadbetterella byssophila DSM 17132
0.001703	121	117	105	21.2	0.002619	29520	species	Borrelia crocidurae			0.0057	0.0226229	4	0	0	0	57372	Mycoplasma suis
4.223e-05	3	3	42	26.6	0.002231	1293575	no rank	Borrelia crocidurae DOU			0.0045	0.0222719	5	0	0	0	56807	Glaciecola pallidula	0.0222719	5	1121922	no rank,Glaciecola pallidula DSM 14239 = ACAM 615
1.408e-05	1	1	29	1.38	0.002295	1155096	no rank	Borrelia crocidurae str. Achema			0.0222	0.0222222	1	0	0	0	105972	Methylosarcina fibrata	0.0222222	1	1132443	no rank,Methylosarcina fibrata AML-C10
2.815e-05	2	2	226	1.24	0.0007748	64895	genus	Borreliella			0.0073	0.0219712	3	0	0	0	1155739	Moorea producens	0.0219712	3	489825	no rank,Moorea producens 3L
0.03112	2211	0	15160	1.56	6.206e-05	1783272	no rank	Terrabacteria group			0.0055	0.0219444	4	0	0	0	447256	Neotyphodium gansuense var. inebrians	0.0219444	4	1227659	no rank,Neotyphodium gansuense var. inebrians E818
0.03102	2204	0	15102	1.56	0.000132	201174	phylum	Actinobacteria			0.0055	0.0219409	4	0	0	0	99286	Flavobacterium frigidarium	0.0219409	4	1121890	no rank,Flavobacterium frigidarium DSM 17623
0.03102	2204	0	15086	1.56	0.0001357	1760	class	Actinobacteria			0.0055	0.0218831	4	0	0	0	412438	Chryseobacterium daeguense	0.0218831	4	1121286	no rank,Chryseobacterium daeguense DSM 19388
0.03091	2196	0	14976	1.55	0.0005013	85007	order	Corynebacteriales			0.0044	0.0218454	5	0	0	0	1096756	Arthrobacter sp. PAO19
0.03088	2194	0	14957	1.55	0.001969	1653	family	Corynebacteriaceae			0.0054	0.0215003	4	0	0	0	84023	Clostridium autoethanogenum	0.0215003	4	1341692	no rank,Clostridium autoethanogenum DSM 10061
0.03088	2194	654	14957	1.55	0.001969	1716	genus	Corynebacterium			0.0054	0.0214665	4	0	0	0	82806	Streptococcus ovis	0.0214665	4	1123312	no rank,Streptococcus ovis DSM 16829
0.02163	1537	1445	6546	1.69	0.01925	1718	species	Corynebacterium glutamicum			0.0072	0.0214647	3	0	0	0	157688	Leptotrichia hofstadii	0.00378788	1	1122171	no rank,Leptotrichia hofstadii DSM 21651
0.001281	91	91	405	1.73	0.2502	196627	no rank	Corynebacterium glutamicum ATCC 13032			0.0107	0.0214286	2	0	0	0	1472765	Peptoniphilus obesi	0.0214286	2	1118062	no rank,Peptoniphilus obesi ph1
1.408e-05	1	1	2	1	0.0001002	340322	no rank	Corynebacterium glutamicum R			0.0043	0.0214015	5	0	0	0	9	Buchnera aphidicola
2.815e-05	2	2	1	3	7.298e-06	1652495	species	Corynebacterium crudilactis			0.0213	0.0212766	1	0	0	0	244787	Nautilia profundicola	0.0212766	1	598659	no rank,Nautilia profundicola AmH
1.408e-05	1	0	1	1	7.734e-06	1721	species	Corynebacterium callunae			0.0053	0.0212315	4	0	0	0	195	Campylobacter coli
1.408e-05	1	1	1	1	7.734e-06	1121353	no rank	Corynebacterium callunae DSM 20147			0.0053	0.0211168	4	0	0	0	33036	Anaerococcus tetradius	0.0211168	4	525255	no rank,Anaerococcus tetradius ATCC 35098
2.815e-05	2	0	4	2	3.189e-07	1762	family	Mycobacteriaceae			0.0042	0.0210654	5	0	0	0	34078	Scytonema hofmanni	0.0210654	5	128403	no rank,Scytonema hofmanni PCC 7110
2.815e-05	2	1	4	2	3.248e-07	1763	genus	Mycobacterium			0.0042	0.0209995	5	0	0	0	37885	Rhytidhysteron rufulum	0.0209995	5	1136865	no rank,Rhytidhysteron rufulum CBS 306.38
1.408e-05	1	1	1	2	7.531e-06	1561223	species	Mycobacterium sp. QIA-37			0.0052	0.0209066	4	0	0	0	1243664	Bacillus sp. G2(2012b)
8.445e-05	6	0	55	1.13	1.052e-05	85009	order	Propionibacteriales			0.0052	0.0209063	4	0	0	0	316	Pseudomonas stutzeri	0.0117708	2	477228	no rank,Pseudomonas stutzeri TS44
7.038e-05	5	0	54	1.13	2.018e-05	31957	family	Propionibacteriaceae			0.007	0.0209053	3	0	0	0	1323	[Streptococcus] pleomorphus	0.0209053	3	1123313	no rank,Streptococcus pleomorphus DSM 20574
7.038e-05	5	0	54	1.13	0.0001084	1912216	genus	Cutibacterium			0.0042	0.0208801	5	0	0	0	143453	Pseudoperonospora cubensis
7.038e-05	5	5	54	1.13	0.0002665	1747	species	Cutibacterium acnes			0.0052	0.0208623	4	0	0	0	827	Campylobacter ureolyticus
1.408e-05	1	0	1	1	3.92e-07	85015	family	Nocardioidaceae			0.0208	0.0208333	1	0	0	0	1333845	Paenibacillus sophorae	0.0208333	1	682957	no rank,Paenibacillus sophorae S27
1.408e-05	1	0	1	1	4.008e-06	2044	genus	Pimelobacter			0.0052	0.0208122	4	0	0	0	746128	Aspergillus fumigatus
1.408e-05	1	1	1	1	4.008e-06	2045	species	Pimelobacter simplex			0.0042	0.0207827	5	0	0	0	112090	Aphanomyces astaci
2.815e-05	2	0	10	2	5.64e-07	85006	order	Micrococcales			0.0042	0.0207615	5	0	0	0	82116	Acetobacterium dehalogenans	0.0207615	5	1068975	no rank,Acetobacterium dehalogenans DSM 11527
1.408e-05	1	0	6	2	1.171e-05	145357	family	Dermacoccaceae			0.0052	0.0207036	4	0	0	0	1173026	Gloeocapsa sp. PCC 7428
1.408e-05	1	0	6	2	4.311e-05	57495	genus	Dermacoccus			0.0069	0.0206913	3	0	0	0	43657	Pseudoalteromonas luteoviolacea	0.0169034	2	1353533	no rank,Pseudoalteromonas luteoviolacea 2ta16
1.408e-05	1	1	6	2	4.311e-05	1274	species	Dermacoccus nishinomiyaensis			0.0051	0.0205374	4	0	0	0	365343	Chryseobacterium caeni	0.0205374	4	1121285	no rank,Chryseobacterium caeni DSM 17710
1.408e-05	1	0	4	2	7.13e-07	1268	family	Micrococcaceae			0.0051	0.0205335	4	0	0	0	1280685	Butyrivibrio sp. NC3005
1.408e-05	1	0	4	2	3.801e-05	1269	genus	Micrococcus			0.0051	0.020504	4	0	0	0	209249	Nocardia niigatensis	0.020504	4	1206733	no rank,Nocardia niigatensis NBRC 100131
1.408e-05	1	1	4	2	3.801e-05	1270	species	Micrococcus luteus			0.0051	0.0204422	4	0	0	0	35794	Rickettsia slovaca
8.445e-05	6	0	26	1.85	2.802e-07	1239	phylum	Firmicutes			0.0068	0.0204142	3	0	0	0	1111134	Clostridiales bacterium BV3C26
8.445e-05	6	0	18	2.06	2.741e-07	91061	class	Bacilli			0.005	0.0201771	4	0	0	0	27337	Verticillium dahliae	0.0131841	3	498257	no rank,Verticillium dahliae VdLs.17
8.445e-05	6	0	16	2.19	3.415e-07	1385	order	Bacillales			0.005	0.0200901	4	0	0	0	341694	Peptostreptococcus stomatis	0.0200901	4	596315	no rank,Peptostreptococcus stomatis DSM 17678
8.445e-05	6	0	12	2.42	5.256e-07	186817	family	Bacillaceae			0.005	0.0199892	4	0	0	0	5875	Theileria parva	0.0199892	4	333668	no rank,Theileria parva strain Muguga
4.223e-05	3	0	11	2.36	6.429e-07	1386	genus	Bacillus			0.0067	0.0199757	3	0	0	0	29001	Alternaria brassicicola	0.0199757	3	622360	no rank,Alternaria brassicicola ATCC 96836
4.223e-05	3	0	8	2.62	1.575e-06	86661	species group	Bacillus cereus group			0.01	0.0199222	2	0	0	0	1177931	Thiovulum sp. ES
4.223e-05	3	0	2	4	1.05e-06	1396	species	Bacillus cereus			0.005	0.0199151	4	0	0	0	320837	Staphylococcus phage 42E
4.223e-05	3	3	2	4	0.0001933	526991	no rank	Bacillus cereus AH676			0.0066	0.0198363	3	0	0	0	79329	Chitinophaga pinensis	0.0198363	3	485918	no rank,Chitinophaga pinensis DSM 2588
4.223e-05	3	3	1	3	1.536e-06	150247	genus	Anoxybacillus			0.0065	0.0195839	3	0	0	0	195907	Gillisia limnaea	0.0195839	3	865937	no rank,Gillisia limnaea DSM 15749
1.408e-05	1	0	4	1	1.272e-06	1297	phylum	Deinococcus-Thermus			0.0049	0.0195782	4	0	0	0	214853	Anaerofustis stercorihominis	0.0195782	4	445971	no rank,Anaerofustis stercorihominis DSM 17244
1.408e-05	1	0	4	1	1.272e-06	188787	class	Deinococci			0.0049	0.0195152	4	0	0	0	74109	Photobacterium profundum	0.0157273	3	298386	no rank,Photobacterium profundum SS9
1.408e-05	1	0	4	1	3.143e-06	68933	order	Thermales			0.0039	0.0194949	5	0	0	0	5325	Trametes versicolor	0.0194949	5	717944	no rank,Trametes versicolor FP-101664 SS1
1.408e-05	1	0	4	1	3.143e-06	188786	family	Thermaceae			0.0065	0.0194442	3	0	0	0	29362	Clostridium papyrosolvens	0.0194442	3	588581	no rank,Clostridium papyrosolvens DSM 2782
1.408e-05	1	0	4	1	1.325e-05	65551	genus	Meiothermus			0.0048	0.0193681	4	0	0	0	263476	Viridibacillus arenosi	0.0193681	4	1227360	no rank,Viridibacillus arenosi FSL R5-213
1.408e-05	1	0	4	1	2.507e-05	52022	species	Meiothermus silvanus			0.0048	0.0193617	4	0	0	0	40542	Leptotrichia buccalis	0.0193617	4	523794	no rank,Leptotrichia buccalis C-1013-b
1.408e-05	1	1	4	1	2.507e-05	526227	no rank	Meiothermus silvanus DSM 9946			0.0064	0.0193475	3	0	0	0	1227265	Capnocytophaga sp. oral taxon 863	0.0193475	3	1227266	no rank,Capnocytophaga sp. oral taxon 863 str. F0517
0.0009994	71	5	171	8.29	5.253e-07	1224	phylum	Proteobacteria			0.0064	0.0192619	3	0	0	0	1234593	Staphylococcus sp. E463
0.0004645	33	0	58	20.3	3.68e-07	1236	class	Gammaproteobacteria			0.0192	0.0192308	1	0	0	0	665937	Anaerostipes sp. 3_2_56FAA
0.0004645	33	0	45	25.8	1.029e-06	91347	order	Enterobacterales			0.0048	0.0192212	4	0	0	0	470704	Cladophialophora yegresii	0.0192212	4	1182544	no rank,Cladophialophora yegresii CBS 114405
0.0004645	33	1	43	26.9	2.006e-06	543	family	Enterobacteriaceae			0.0064	0.0191725	3	0	0	0	314289	Vibrio sp. AND4
0.0003378	24	0	11	18	2.807e-06	547	genus	Enterobacter			0.0048	0.0190704	4	0	0	0	219748	Clostridium tunisiense	0.0190704	4	1233099	no rank,Clostridium tunisiense TJ
0.0003378	24	0	11	18	3.724e-06	354276	species group	Enterobacter cloacae complex			0.0064	0.01907	3	0	0	0	115417	Pythium iwayamai	0.01907	3	1223558	no rank,Pythium iwayamai DAOM BR242034
0.0003378	24	24	11	18	9.953e-06	550	species	Enterobacter cloacae			0.0063	0.0190171	3	0	0	0	28173	Vibrio nigripulchritudo	0.0190171	3	1051649	no rank,Vibrio nigripulchritudo ATCC 27043
0.0001126	8	0	23	41.2	7.581e-06	570	genus	Klebsiella			0.0047	0.0189738	4	0	0	0	247	Empedobacter brevis	0.0189738	4	1218108	no rank,Empedobacter brevis NBRC 14943 = ATCC 43319
0.0001126	8	0	22	43	2.481e-05	573	species	Klebsiella pneumoniae			0.0095	0.0189394	2	0.5	0	0	2724	Hirschia baltica	0.0189394	2	582402	no rank,Hirschia baltica ATCC 49814
0.0001126	8	8	22	43	0.0002683	72407	subspecies	Klebsiella pneumoniae subsp. pneumoniae			0.0063	0.018889	3	0	0	0	151081	Pseudoalteromonas ruthenica	0.018889	3	1216007	no rank,Pseudoalteromonas ruthenica CP76
0.0004645	33	1	72	2.38	1.191e-06	28216	class	Betaproteobacteria			0.0063	0.0188188	3	0	0	0	292717	Daldinia eschscholtzii	0.0188188	3	1147731	no rank,Daldinia eschscholzii UM1020
0.0002252	16	1	52	1.63	1.013e-06	80840	order	Burkholderiales			0.0062	0.0187269	3	0	0	0	626931	Bacteroides oleiciplenus	0.0187269	3	742727	no rank,Bacteroides oleiciplenus YIT 12058
0.0001408	10	1	38	1.37	4.218e-06	80864	family	Comamonadaceae			0.0187	0.0186916	1	0	0	0	311334	Chryseobacterium taeanense	0.0186916	1	1227361	no rank,Chryseobacterium taeanense ARB2
7.038e-05	5	0	22	1.27	2.957e-05	80865	genus	Delftia			0.0047	0.0186536	4	0	0	0	1305836	Sporosarcina sp. EUR3 2.2.2
7.038e-05	5	5	17	1.29	0.0001031	180282	species	Delftia tsuruhatensis			0.0046	0.0185897	4	0	0	0	249188	Haemophilus pittmaniae	0.0185897	4	1035188	no rank,Haemophilus pittmaniae HK 85
2.815e-05	2	0	5	2	3.473e-06	12916	genus	Acidovorax			0.0062	0.0185569	3	0	0	0	164328	Phytophthora ramorum
1.408e-05	1	1	3	2	2.114e-05	1858609	species	Acidovorax sp. T1			0.0062	0.0185231	3	0	0	0	253	Chryseobacterium indologenes	0.0185231	3	1218103	no rank,Chryseobacterium indologenes NBRC 14944
1.408e-05	1	1	2	2	9.389e-06	358220	species	Acidovorax sp. KKS102			0.0061	0.0184036	3	0	0	0	84135	Gemella sanguinis	0.0184036	3	562983	no rank,Gemella sanguinis M325
1.408e-05	1	0	1	2	6.099e-07	34072	genus	Variovorax			0.0046	0.0182236	4	0	0	0	5970	Exophiala dermatitidis	0.0182236	4	858893	no rank,Exophiala dermatitidis NIH/UT8656
1.408e-05	1	0	1	2	1.248e-06	34073	species	Variovorax paradoxus			0.0061	0.0182155	3	0	0	0	249	Terrimonas ferruginea	0.0182155	3	1123356	no rank,Terrimonas ferruginea DSM 30193
1.408e-05	1	1	1	2	3.759e-06	595537	no rank	Variovorax paradoxus EPS			0.0046	0.0182086	4	0	0	0	391603	Flavobacteriales bacterium ALC-1
1.408e-05	1	0	1	2	4.321e-06	201096	genus	Alicycliphilus			0.0061	0.0181957	3	0	0	0	118000	Denitrovibrio acetiphilus	0.0181957	3	522772	no rank,Denitrovibrio acetiphilus DSM 12809
1.408e-05	1	1	1	2	4.321e-06	179636	species	Alicycliphilus denitrificans			0.0061	0.0181607	3	0	0	0	185008	Butyrivibrio hungatei	0.0181607	3	877422	no rank,Butyrivibrio hungatei NK4A153
7.038e-05	5	0	9	1.33	3.127e-06	119065	no rank	unclassified Burkholderiales			0.0045	0.0181474	4	0	0	0	95618	Flavobacterium sp. B17
7.038e-05	5	0	6	1.33	2.904e-06	224471	no rank	Burkholderiales Genera incertae sedis			0.009	0.0180556	2	0	0	0	174	Leptospira borgpetersenii	0.0125	1	1193007	no rank,Leptospira borgpetersenii str. 200701203
2.815e-05	2	0	2	1.5	7.396e-06	65047	genus	Mitsuaria			0.006	0.0180481	3	0	0	0	29363	Clostridium paraputrificum	0.0180481	3	1280689	no rank,Clostridium paraputrificum AGR2156
2.815e-05	2	2	2	1.5	7.396e-06	1658665	species	Mitsuaria sp. 7			0.0045	0.0180399	4	0	0	0	555500	Galbibacter marinus
1.408e-05	1	0	1	2	3.534e-06	212743	genus	Rhizobacter			0.009	0.0180382	2	0	0	0	5665	Leishmania mexicana	0.0180382	2	929439	no rank,Leishmania mexicana MHOM/GT/2001/U1103
1.408e-05	1	1	1	2	3.534e-06	946333	species	Rhizobacter gummiphilus			0.018	0.018018	1	0	0	0	33724	Nilaparvata lugens reovirus
1.408e-05	1	0	1	1	5.126e-06	316612	genus	Methylibium			0.0045	0.0179605	4	0	0	0	310453	Neofusicoccum parvum	0.0179605	4	1287680	no rank,Neofusicoccum parvum UCRNP2
1.408e-05	1	0	1	1	5.126e-06	105560	species	Methylibium petroleiphilum			0.0045	0.0178506	4	0	0	0	4792	Phytophthora parasitica	0.00636943	1	1317066	no rank,Phytophthora parasitica P1976
1.408e-05	1	1	1	1	5.126e-06	420662	no rank	Methylibium petroleiphilum PM1			0.0044	0.0177654	4	0	0	0	2322	Methanohalobium evestigatum	0.0177654	4	644295	no rank,Methanohalobium evestigatum Z-7303
1.408e-05	1	0	1	1	3.901e-06	93681	genus	Roseateles			0.0089	0.0177492	2	0	0	0	1479	Bacillus smithii	0.0177492	2	665952	no rank,Bacillus smithii 7_3_47FAA
1.408e-05	1	1	1	1	3.901e-06	76731	species	Roseateles depolymerans			0.0089	0.0177489	2	0	0	0	1069827	Listeria fleischmannii	0.012987	1	1214117	no rank,Listeria fleischmannii LU2006-1
0.0002252	16	0	17	4.88	5.891e-06	206351	order	Neisseriales			0.0044	0.0177151	4	0	0	0	5661	Leishmania donovani
0.0002252	16	0	17	4.88	1.098e-05	481	family	Neisseriaceae			0.0044	0.0176972	4	0	0	0	1268254	Peptoniphilus timonensis	0.0176972	4	1095770	no rank,Peptoniphilus timonensis JC401
0.0002252	16	0	17	4.88	1.451e-05	482	genus	Neisseria			0.0059	0.0176851	3	0	0	0	1096546	Methylobacterium sp. GXF4
0.0002252	16	16	17	4.88	0.0002603	485	species	Neisseria gonorrhoeae			0.0059	0.0176768	3	0	0	0	5551	Trichophyton rubrum	0.0176768	3	559305	no rank,Trichophyton rubrum CBS 118892
2.192	155766	1874	8303718	1.16	0.0008586	2759	superkingdom	Eukaryota			0.0088	0.0175787	2	0	0	0	212663	Vibrio tasmaniensis	0.00581395	1	1191324	no rank,Vibrio tasmaniensis 1F-267
1.896	134678	3	8264392	1.07	0.001089	33154	no rank	Opisthokonta			0.0058	0.0175466	3	0	0	0	163908	Anabaena sp. PCC 7108
1.885	133907	0	8253728	1.07	0.005948	33208	kingdom	Metazoa			0.0087	0.0174865	2	0	0	0	2099	Mycoplasma hyopneumoniae
1.885	133907	0	8253728	1.07	0.005948	6072	no rank	Eumetazoa			0.0058	0.0174791	3	0	0	0	204516	Bacteroides massiliensis	0.0174791	3	1235788	no rank,Bacteroides massiliensis dnLKV3
1.885	133907	0	8253728	1.07	0.005948	33213	no rank	Bilateria			0.0058	0.0174442	3	0	0	0	666686	Bacillus sp. 1NLA3E
1.885	133907	0	8253728	1.07	0.005948	33511	no rank	Deuterostomia			0.0174	0.0174419	1	0	0	0	205910	Cypovirus 15	0.0174419	1	134606	no rank,Trichoplusia ni cypovirus 15
1.885	133907	0	8253728	1.07	0.005948	7711	phylum	Chordata			0.0058	0.0174025	3	0	0	0	1344585	Winogradskyella psychrotolerans	0.0174025	3	641526	no rank,Winogradskyella psychrotolerans RS-3
1.885	133907	0	8253728	1.07	0.005948	89593	subphylum	Craniata			0.0058	0.0173645	3	0	0	0	712710	Tannerella sp. oral taxon BU063	0.0135766	2	1411148	no rank,Tannerella sp. oral taxon BU063 isolate Cell 2
1.885	133907	0	8253728	1.07	0.005948	7742	no rank	Vertebrata			0.0058	0.0172581	3	0	0	0	1309	Streptococcus mutans
1.885	133907	0	8253728	1.07	0.005948	7776	no rank	Gnathostomata			0.0043	0.0171647	4	0	0	0	317	Pseudomonas syringae	0.005	1	103796	no rank,Pseudomonas syringae pv. actinidiae
1.885	133907	0	8253728	1.07	0.005948	117570	no rank	Teleostomi			0.0057	0.0171298	3	0	0	0	76832	Myroides odoratimimus
1.885	133907	0	8253728	1.07	0.005948	117571	no rank	Euteleostomi			0.0057	0.0170841	3	0	0	0	84751	Pseudozyma flocculosa	0.0170841	3	1277687	no rank,Pseudozyma flocculosa PF-1
1.885	133907	0	8253728	1.07	0.005948	8287	no rank	Sarcopterygii			0.0043	0.0170578	4	0	0	0	985782	Moumouvirus	0.0121073	3	1269028	no rank,Acanthamoeba polyphaga moumouvirus
1.885	133907	0	8253728	1.07	0.005948	1338369	no rank	Dipnotetrapodomorpha			0.0042	0.0169884	4	0	0	0	232259	Belliella baltica	0.0169884	4	866536	no rank,Belliella baltica DSM 15883
1.885	133907	0	8253728	1.07	0.005948	32523	no rank	Tetrapoda			0.0057	0.0169577	3	0	0	0	268746	Prochlorococcus phage P-SSM2	0.0169577	3	536454	no rank,Prochlorococcus phage P-SSM5
1.885	133907	0	8253728	1.07	0.005948	32524	no rank	Amniota			0.0169	0.0169492	1	0	0	0	60035	Geobacter bremensis	0.0169492	1	1304887	no rank,Geobacter bremensis R1
1.885	133907	0	8253728	1.07	0.005948	40674	class	Mammalia			0.0084	0.0168174	2	0	0	0	1353	Enterococcus gallinarum	0.0168174	2	1357296	no rank,Enterococcus gallinarum EGD-AAK12
1.885	133907	0	8253728	1.07	0.005948	32525	no rank	Theria			0.0084	0.0168152	2	0	0	0	208479	Clostridium bolteae	0.0168152	2	997897	no rank,Clostridium bolteae 90B8
1.885	133907	0	8253728	1.07	0.005948	9347	no rank	Eutheria			0.0056	0.0167503	3	0	0	0	370978	Runella limosa	0.0167503	3	1123077	no rank,Runella limosa DSM 17973
1.885	133907	0	8253728	1.07	0.005948	1437010	no rank	Boreoeutheria			0.0056	0.0166503	3	0	0	0	376470	Olivibacter sitiensis	0.0166503	3	1122621	no rank,Olivibacter sitiensis DSM 17696
1.885	133907	0	8253728	1.07	0.005948	314146	superorder	Euarchontoglires			0.0055	0.0166207	3	0	0	0	426226	Flavobacterium subsaxonicum	0.0166207	3	1121898	no rank,Flavobacterium subsaxonicum DSM 21790
1.885	133907	0	8253728	1.07	0.005948	9443	order	Primates			0.0055	0.0165993	3	0	0	0	574930	Parabacteroides gordonii	0.0165993	3	1122931	no rank,Parabacteroides gordonii DSM 23371
1.885	133907	0	8253728	1.07	0.005948	376913	suborder	Haplorrhini			0.0041	0.0165835	4	0	0	0	477976	Calditerrivibrio nitroreducens	0.0165835	4	768670	no rank,Calditerrivibrio nitroreducens DSM 19672
1.885	133907	0	8253728	1.07	0.005948	314293	infraorder	Simiiformes			0.0055	0.0164657	3	0	0	0	80637	Coniophora puteana	0.0164657	3	741705	no rank,Coniophora puteana RWD-64-598 SS2
1.885	133907	0	8253728	1.07	0.005948	9526	parvorder	Catarrhini			0.0055	0.0164356	3	0	0	0	767892	Candidatus Puniceispirillum marinum	0.0164356	3	488538	no rank,Candidatus Puniceispirillum marinum IMCC1322
1.885	133907	0	8253728	1.07	0.005948	314295	superfamily	Hominoidea			0.0054	0.0161549	3	0	0	0	160860	Auricularia delicata	0.0161549	3	717982	no rank,Auricularia delicata TFB-10046 SS5
1.885	133907	0	8253728	1.07	0.005948	9604	family	Hominidae			0.0161	0.016129	1	0	0	0	359408	Methylotenera mobilis	0.016129	1	1132855	no rank,Methylotenera mobilis 13
1.885	133907	0	8253728	1.07	0.005948	207598	subfamily	Homininae			0.0054	0.0160503	3	0	0	0	32025	Helicobacter hepaticus	0.0160503	3	235279	no rank,Helicobacter hepaticus ATCC 51449
1.885	133907	0	8253728	1.07	0.005948	9605	genus	Homo			0.008	0.0160119	2	0	0	0	36655	Penicillium aurantiogriseum	0.0160119	2	1208580	no rank,Penicillium aurantiogriseum NRRL 62431
1.885	133907	133907	8253728	1.07	0.005948	9606	species	Homo sapiens			0.0053	0.015976	3	0	0	0	1534	Clostridium kluyveri
0.01081	768	0	2039	6.35	3.288e-07	4751	kingdom	Fungi			0.0079	0.0158221	2	0	0	0	1214564	Caldicellulosiruptor sp. F32
0.01033	734	1	1425	8.27	2.361e-07	451864	subkingdom	Dikarya			0.0053	0.015775	3	0	0	0	313588	Croceibacter atlanticus	0.015775	3	216432	no rank,Croceibacter atlanticus HTCC2559
0.007516	534	0	1270	7.31	2.62e-07	4890	phylum	Ascomycota			0.0052	0.0156616	3	0	0	0	1513	Clostridium tetani	0.0111162	2	1231072	no rank,Clostridium tetani 12124569
0.007516	534	4	1269	7.32	2.658e-07	716545	no rank	saccharomyceta			0.0052	0.0156417	3	0	0	0	5306	Phanerochaete chrysosporium	0.0156417	3	273507	no rank,Phanerochaete chrysosporium RP-78
0.005222	371	0	1009	7.21	2.397e-07	147538	subphylum	Pezizomycotina			0.0052	0.0155192	3	0	0	0	391612	Cyanothece sp. CCY0110
0.005222	371	0	1009	7.21	2.477e-07	716546	no rank	leotiomyceta			0.0051	0.0153902	3	0	0	0	1006005	Metallosphaera cuprina	0.0153902	3	1006006	no rank,Metallosphaera cuprina Ar-4
0.00266	189	0	828	4.64	5.066e-07	147545	class	Eurotiomycetes			0.0154	0.0153846	1	0	0	0	1338	Streptococcus intermedius
0.002562	182	0	816	4.68	8.481e-07	451871	subclass	Eurotiomycetidae			0.0051	0.0153609	3	0	0	0	463800	Kwoniella mangrovensis
0.002534	180	0	807	4.72	1.167e-06	5042	order	Eurotiales			0.0051	0.0153562	3	0	0	0	492736	Dyadobacter alkalitolerans	0.0153562	3	1121481	no rank,Dyadobacter alkalitolerans DSM 23607
0.00252	179	0	805	4.73	1.391e-06	1131492	family	Aspergillaceae			0.0051	0.0152716	3	0	0	0	1266845	Carnobacterium sp. WN1359
0.002379	169	0	607	5.11	1.379e-06	5052	genus	Aspergillus			0.0038	0.0152396	4	0	0	0	162425	Aspergillus nidulans	0.0152396	4	227321	no rank,Aspergillus nidulans FGSC A4
0.001745	124	0	522	3.44	9.133e-05	5059	species	Aspergillus flavus			0.0051	0.0152204	3	0	0	0	62322	Shewanella baltica
0.001745	124	124	522	3.44	9.133e-05	332952	no rank	Aspergillus flavus NRRL3357			0.0076	0.0152061	2	0	0	0	2189	Methanotorris igneus	0.0152061	2	880724	no rank,Methanotorris igneus Kol 5
0.0006193	44	0	82	15.9	2.731e-06	41061	species	Aspergillus nomius			0.0051	0.0151661	3	0	0	0	222814	Glaciecola polaris	0.0151661	3	1129793	no rank,Glaciecola polaris LMG 21857
0.0006193	44	44	82	15.9	2.731e-06	1509407	no rank	Aspergillus nomius NRRL 13137			0.0152	0.0151515	1	0	0	0	343	Xanthomonas translucens	0.0151515	1	1195885	no rank,Xanthomonas translucens pv. graminis ART-Xtg29
1.408e-05	1	0	2	1	7.819e-08	5057	species	Aspergillus clavatus			0.0051	0.0151515	3	0	0	0	454155	Paraprevotella xylaniphila	0.0151515	3	762982	no rank,Paraprevotella xylaniphila YIT 11841
1.408e-05	1	1	2	1	7.819e-08	344612	no rank	Aspergillus clavatus NRRL 1			0.0152	0.0151515	1	0	0	0	1273752	Halovirus HRTV-4
0.0001408	10	0	198	3.57	1.728e-06	5073	genus	Penicillium			0.005	0.0151045	3	0	0	0	45285	Eremothecium cymbalariae	0.0151045	3	931890	no rank,Eremothecium cymbalariae DBVPG#7215
0.0001408	10	0	181	3.71	6.226e-06	254878	no rank	Penicillium chrysogenum species complex			0.0076	0.015101	2	0	0	0	689781	Oribacterium sp. NK2B42
0.0001408	10	0	181	3.71	6.226e-06	1108849	species	Penicillium rubens			0.0075	0.0150745	2	0	0	0	49893	Holospora obtusa	0.0150745	2	1399147	no rank,Holospora obtusa F1
0.0001408	10	10	181	3.71	6.226e-06	500485	no rank	Penicillium rubens Wisconsin 54-1255			0.005	0.015071	3	0	0	0	586133	Nematocida parisii	0.00546448	1	881290	no rank,Nematocida parisii ERTm1
1.408e-05	1	0	2	1	1.77e-08	28568	family	Trichocomaceae			0.005	0.0150706	3	0	0	0	139061	Ascocoryne sarcoides	0.0150706	3	1016881	no rank,Ascocoryne sarcoides NRRL 50072
1.408e-05	1	0	2	1	7.514e-08	1132856	genus	Rasamsonia			0.0075	0.0150674	2	0	0	0	33934	Anoxybacillus flavithermus	0.011236	1	1267580	no rank,Anoxybacillus flavithermus TNO-09.006
1.408e-05	1	0	2	1	7.514e-08	68825	species	Rasamsonia emersonii			0.005	0.015063	3	0	0	0	231049	Lactobacillus rossiae	0.015063	3	1114972	no rank,Lactobacillus rossiae DSM 15814
1.408e-05	1	1	2	1	7.514e-08	1408163	no rank	Rasamsonia emersonii CBS 393.64			0.0075	0.0150395	2	0	0	0	58051	Moritella sp. PE36
2.815e-05	2	0	9	1.22	3.329e-08	33183	order	Onygenales			0.0075	0.0150384	2	0	0	0	119644	Hymenobacter aerophilus	0.0150384	2	1121953	no rank,Hymenobacter aerophilus DSM 13606
1.408e-05	1	0	6	1	6.523e-08	34384	family	Arthrodermataceae			0.0075	0.0150287	2	0	0	0	1217693	Acinetobacter sp. NIPH 2171
1.408e-05	1	0	6	1	1.246e-07	5550	genus	Trichophyton			0.005	0.0149342	3	0	0	0	656519	Halanaerobium hydrogeniformans
1.408e-05	1	0	6	1	5.726e-07	63400	species	Trichophyton benhamiae			0.0075	0.0149166	2	0	0	0	670956	Candidatus Uzinura diaspidicola	0.0149166	2	1133592	no rank,Candidatus Uzinura diaspidicola str. ASNER
1.408e-05	1	1	6	1	5.726e-07	663331	no rank	Trichophyton benhamiae CBS 112371			0.0074	0.0147849	2	0	0	0	649746	Anaerobaculum hydrogeniformans	0.0147849	2	592015	no rank,Anaerobaculum hydrogeniformans ATCC BAA-1850
1.408e-05	1	0	3	1.67	3.497e-08	1593277	no rank	Onygenales incertae sedis			0.0147	0.0147059	1	0	0	0	671224	Selenomonas artemidis	0.0147059	1	749551	no rank,Selenomonas artemidis F0399
1.408e-05	1	0	3	1.67	6.171e-08	38946	genus	Paracoccidioides			0.0049	0.0147028	3	0	0	0	1283286	Gillisia sp. JM1
1.408e-05	1	0	3	1.67	1.471e-07	121759	species	Paracoccidioides brasiliensis			0.0073	0.0146574	2	0	0	0	477689	Glaciecola lipolytica	0.0146574	2	1127673	no rank,Glaciecola lipolytica E3
1.408e-05	1	1	3	1.67	1.471e-07	502780	no rank	Paracoccidioides brasiliensis Pb18			0.0049	0.0146518	3	0	0	0	31973	Eggerthia catenaformis	0.0146518	3	999415	no rank,Eggerthia catenaformis OT 569 = DSM 20559
9.853e-05	7	0	12	1.58	1.785e-08	451870	subclass	Chaetothyriomycetidae			0.0049	0.0145605	3	0	0	0	246144	Enterococcus italicus	0.0145605	3	888064	no rank,Enterococcus italicus DSM 15952
9.853e-05	7	0	12	1.58	1.88e-08	34395	order	Chaetothyriales			0.0073	0.0145538	2	0	0	0	909943	SAR116 cluster alpha proteobacterium HIMB100
8.445e-05	6	0	11	1.64	1.803e-08	43219	family	Herpotrichiellaceae			0.0048	0.0145273	3	0	0	0	1358	Lactococcus lactis
4.223e-05	3	0	3	1.33	1.841e-08	82105	genus	Cladophialophora			0.0072	0.0144053	2	0	0	0	51669	Tetragenococcus halophilus	0.0144053	2	945021	no rank,Tetragenococcus halophilus NBRC 12172
2.815e-05	2	0	1	2	3.342e-08	89940	species	Cladophialophora bantiana			0.0048	0.0143309	3	0	0	0	80884	Colletotrichum higginsianum	0.0143309	3	759273	no rank,Colletotrichum higginsianum IMI 349063
2.815e-05	2	2	1	2	3.342e-08	1442370	no rank	Cladophialophora bantiana CBS 173.52			0.0048	0.0143211	3	0	0	0	1379	Gemella haemolysans	0.0102395	2	546270	no rank,Gemella haemolysans ATCC 10379
1.408e-05	1	0	2	1	7.557e-08	470704	species	Cladophialophora yegresii			0.0071	0.0142872	2	0	0	0	39491	Eubacterium rectale
1.408e-05	1	1	2	1	7.557e-08	1182544	no rank	Cladophialophora yegresii CBS 114405			0.0143	0.0142857	1	0	0	0	381046	Lachancea thermotolerans	0.0142857	1	559295	no rank,Lachancea thermotolerans CBS 6340
2.815e-05	2	0	3	1.67	5.632e-08	43220	genus	Capronia			0.0047	0.0141983	3	0	0	0	985	Cytophaga hutchinsonii	0.0141983	3	269798	no rank,Cytophaga hutchinsonii ATCC 33406
2.815e-05	2	0	3	1.67	1.076e-07	43228	species	Capronia epimyces			0.0071	0.0141554	2	0	0	0	12968	Blastocystis hominis
2.815e-05	2	2	3	1.67	1.076e-07	1182542	no rank	Capronia epimyces CBS 606.96			0.0047	0.0140851	3	0	0	0	94009	Thermicanus aegyptius	0.0140851	3	1089548	no rank,Thermicanus aegyptius DSM 12793
1.408e-05	1	0	2	1	1.455e-08	40354	genus	Fonsecaea			0.0141	0.0140845	1	0	0	0	260742	Streptomyces sp. SS
1.408e-05	1	0	2	1	6.317e-08	979981	species	Fonsecaea multimorphosa			0.0047	0.0140821	3	0	0	0	71452	Enterococcus raffinosus	0.00497512	1	1158602	no rank,Enterococcus raffinosus ATCC 49464
1.408e-05	1	1	2	1	6.317e-08	1442371	no rank	Fonsecaea multimorphosa CBS 102226			0.007	0.0140416	2	0	0	0	1391647	Clostridium sp. Ade.TY
1.408e-05	1	0	1	1	3.534e-08	1341112	family	Cyphellophoraceae			0.0047	0.0140386	3	0	0	0	384	Rhizobium leguminosarum	0.00632911	1	754518	no rank,Rhizobium leguminosarum bv. trifolii CC278f
1.408e-05	1	0	1	1	3.534e-08	226991	genus	Cyphellophora			0.0047	0.0140118	3	0	0	0	5105	Ascosphaera apis	0.0140118	3	392613	no rank,Ascosphaera apis ARSEF 7405
1.408e-05	1	0	1	1	3.534e-08	293227	species	Cyphellophora europaea			0.0046	0.0138587	3	0	0	0	45497	Clostridium ultunense	0.00526316	1	1288971	no rank,Clostridium ultunense Esp
1.408e-05	1	1	1	1	3.534e-08	1220924	no rank	Cyphellophora europaea CBS 101466			0.0046	0.013769	3	0	0	0	293085	Leptospira vanthielii	0.013769	3	1218591	no rank,Leptospira vanthielii serovar Holland str. Waz Holland = ATCC 700522
0.00228	162	0	166	20.5	9.397e-08	715989	no rank	sordariomyceta			0.0069	0.0137565	2	0	0	0	208226	Alkaliphilus metalliredigens	0.0137565	2	293826	no rank,Alkaliphilus metalliredigens QYMF
0.001971	140	0	149	22.3	1.042e-07	147550	class	Sordariomycetes			0.0046	0.01373	3	0	0	0	89152	[Clostridium] hiranonis	0.01373	3	500633	no rank,Clostridium hiranonis DSM 13275
0.001759	125	0	123	6.89	2.858e-07	222544	subclass	Sordariomycetidae			0.0068	0.0136158	2	0	0	0	202698	Punctularia strigosozonata	0.0136158	2	741275	no rank,Punctularia strigosozonata HHB-11173 SS5
0.0009431	67	0	109	6.18	1.895e-06	5151	order	Ophiostomatales			0.0068	0.0135999	2	0	0	0	45363	Mycoplasma alkalescens	0.0135999	2	1188234	no rank,Mycoplasma alkalescens 14918
0.0009431	67	0	109	6.18	1.895e-06	5152	family	Ophiostomataceae			0.0045	0.0135838	3	0	0	0	53422	Thermobrachium celere	0.0135838	3	941824	no rank,Thermobrachium celere DSM 8682
0.0009431	67	0	109	6.18	4.038e-06	360145	genus	Grosmannia			0.0045	0.0135332	3	0	0	0	348837	Spironucleus salmonicida
0.0009431	67	0	109	6.18	4.038e-06	226899	species	Grosmannia clavigera			0.0045	0.0135322	3	0	0	0	671213	Leptotrichia sp. oral taxon 225	0.0135322	3	1321774	no rank,Leptotrichia sp. oral taxon 225 str. F0581
0.0009431	67	67	109	6.18	4.038e-06	655863	no rank	Grosmannia clavigera kw1407			0.0045	0.0135281	3	0	0	0	868131	Methanobacterium sp. SWAN-1
0.0008023	57	0	10	15.8	2.171e-07	1775898	order	Togniniales			0.0135	0.0135135	1	0	0	0	1298913	Comamonadaceae bacterium URHA0028
0.0008023	57	0	10	15.8	2.171e-07	1756146	family	Togniniaceae			0.0045	0.0134992	3	0	0	0	42742	Ceriporiopsis subvermispora	0.0134992	3	914234	no rank,Ceriporiopsis subvermispora B
0.0008023	57	0	10	15.8	2.171e-07	65412	genus	Phaeoacremonium			0.0067	0.0134991	2	0	0	0	479936	Commensalibacter intestini	0.0134991	2	1088868	no rank,Commensalibacter intestini A911
0.0008023	57	0	10	15.8	2.171e-07	223192	species	Phaeoacremonium minimum			0.0045	0.013488	3	0	0	0	65393	Cyanothece sp. PCC 7424
0.0008023	57	57	10	15.8	2.171e-07	1286976	no rank	Phaeoacremonium minimum UCRPA7			0.0044	0.0132654	3	0	0	0	29546	Lawsonia intracellularis
1.408e-05	1	0	4	4	1.572e-08	5139	order	Sordariales			0.0066	0.0132559	2	0	0	0	109327	Anaerovorax odorimutans	0.0132559	2	1120998	no rank,Anaerovorax odorimutans DSM 5092
1.408e-05	1	0	4	4	4.063e-08	5148	family	Sordariaceae			0.0044	0.0132255	3	0	0	0	346665	Moraxella boevrei	0.0132255	3	1122243	no rank,Moraxella boevrei DSM 14165
1.408e-05	1	0	2	2	3.221e-08	5140	genus	Neurospora			0.0044	0.0132227	3	0	0	0	39497	Eubacterium xylanophilum	0.0132227	3	1336241	no rank,Eubacterium xylanophilum ATCC 35991
1.408e-05	1	0	2	2	7.923e-08	40127	species	Neurospora tetrasperma			0.0066	0.0132035	2	0	0	0	939696	gamma proteobacterium SCGC AAA300-D14
1.408e-05	1	1	2	2	7.923e-08	510951	no rank	Neurospora tetrasperma FGSC 2508			0.0044	0.0131752	3	0	0	0	4903	Cyberlindnera jadinii	0.0131752	3	1128122	no rank,Cyberlindnera jadinii NBRC 0988
0.0001971	14	0	25	99.2	2.629e-08	222543	subclass	Hypocreomycetidae			0.0044	0.0131624	3	0	0	0	160453	Enterococcus gilvus	0.0131624	3	1158614	no rank,Enterococcus gilvus ATCC BAA-350
0.000183	13	0	18	137	2.496e-08	5125	order	Hypocreales			0.0132	0.0131579	1	0	0	0	118323	Oscillatoria acuminata	0.0131579	1	56110	no rank,Oscillatoria acuminata PCC 6304
8.445e-05	6	0	4	608	3.032e-08	34397	family	Clavicipitaceae			0.0132	0.0131579	1	0	0	0	38170	Avian orthoreovirus
8.445e-05	6	3	4	608	4.452e-08	5529	genus	Metarhizium			0.0044	0.0131243	3	0	0	0	39488	Eubacterium hallii	0.0131243	3	411469	no rank,Eubacterium hallii DSM 3353
4.223e-05	3	0	1	4	3.089e-08	92637	species	Metarhizium acridum			0.0044	0.0130697	3	0	0	0	52764	Bartonella alsatica	0.0130697	3	1094551	no rank,Bartonella alsatica IBS 382
4.223e-05	3	3	1	4	3.089e-08	655827	no rank	Metarhizium acridum CQMa 102			0.013	0.012987	1	0	0	0	43655	Pseudoalteromonas citrea	0.012987	1	1117314	no rank,Pseudoalteromonas citrea NCIMB 1889
8.445e-05	6	0	11	3.27	4.744e-08	5129	family	Hypocreaceae			0.0043	0.0129813	3	0	0	0	398743	Zunongwangia profunda	0.0129813	3	655815	no rank,Zunongwangia profunda SM-A87
8.445e-05	6	0	11	3.27	4.744e-08	5543	genus	Trichoderma			0.0065	0.0129616	2	0	0	0	588726	Kazachstania naganishii	0.0129616	2	1071383	no rank,Kazachstania naganishii CBS 8797
7.038e-05	5	0	5	5.4	1.411e-07	29875	species	Trichoderma virens			0.0064	0.0128245	2	0	0	0	72558	Sporisorium reilianum	0.0128245	2	999809	no rank,Sporisorium reilianum SRZ2
7.038e-05	5	5	5	5.4	1.411e-07	413071	no rank	Trichoderma virens Gv29-8			0.0128	0.0128205	1	0	0	0	356302	Chitinimonas koreensis	0.0128205	1	1121278	no rank,Chitinimonas koreensis DSM 17726
1.408e-05	1	0	1	1	3.413e-08	51453	species	Trichoderma reesei			0.0064	0.0128205	2	0	0	0	67576	Rheinheimera baltica	0.0128205	2	1123053	no rank,Rheinheimera baltica DSM 14885
1.408e-05	1	1	1	1	3.413e-08	431241	no rank	Trichoderma reesei QM6a			0.0128	0.0128205	1	0	0	0	590061	Halomonas sp. KM-1
1.408e-05	1	0	3	1	8.334e-08	474942	family	Ophiocordycipitaceae			0.0064	0.0128086	2	0	0	0	1227350	Paenibacillus sp. FSL H8-237
1.408e-05	1	0	3	1	8.334e-08	1052105	genus	Purpureocillium			0.0043	0.0127855	3	0	0	0	1217688	Acinetobacter sp. NIPH 542
1.408e-05	1	1	3	1	8.334e-08	33203	species	Purpureocillium lilacinum			0.0043	0.0127562	3	0	0	0	417574	Neptunomonas japonica	0.0127562	3	1122599	no rank,Neptunomonas japonica DSM 18939
1.408e-05	1	0	1	1	2.484e-08	5592	order	Microascales			0.0064	0.0127471	2	0	0	0	29360	Cellulosilyticum lentocellum	0.0127471	2	642492	no rank,Clostridium lentocellum DSM 5427
1.408e-05	1	0	1	1	2.484e-08	5593	family	Microascaceae			0.0042	0.0127304	3	0	0	0	944547	Arcobacter sp. L
1.408e-05	1	0	1	1	2.484e-08	41687	genus	Scedosporium			0.0042	0.0127156	3	0	0	0	1587	Lactobacillus helveticus	0.00395257	1	880633	no rank,Lactobacillus helveticus R0052
1.408e-05	1	1	1	1	2.484e-08	563466	species	Scedosporium apiospermum			0.0064	0.0127024	2	0	0	0	384638	[Bacteroides] pectinophilus	0.0127024	2	483218	no rank,[Bacteroides] pectinophilus ATCC 43243
1.408e-05	1	0	1	1	2.044e-08	222545	subclass	Xylariomycetidae			0.0042	0.0127008	3	0	0	0	40483	Fomitopsis pinicola	0.0127008	3	743788	no rank,Fomitopsis pinicola FP-58527 SS1
1.408e-05	1	0	1	1	2.044e-08	37989	order	Xylariales			0.0063	0.0126748	2	0	0	0	582419	Thermococcus sp. ES1
1.408e-05	1	0	1	1	2.044e-08	1812776	family	Sporocadaceae			0.0127	0.0126582	1	0	0	0	1349409	Pandoravirus dulcis
1.408e-05	1	0	1	1	2.044e-08	37840	genus	Pestalotiopsis			0.0127	0.0126582	1	0	0	0	76853	Solibacillus silvestris	0.0126582	1	1002809	no rank,Solibacillus silvestris StLB046
1.408e-05	1	0	1	1	2.044e-08	393283	species	Pestalotiopsis fici			0.0042	0.0126149	3	0	0	0	35720	Thielavia terrestris	0.0126149	3	578455	no rank,Thielavia terrestris NRRL 8126
1.408e-05	1	1	1	1	2.044e-08	1229662	no rank	Pestalotiopsis fici W106-1			0.0042	0.0126102	3	0	0	0	306543	Paenibacillus harenae	0.0126102	3	1122920	no rank,Paenibacillus harenae DSM 16969
0.0003097	22	0	17	3.94	5.062e-08	147548	class	Leotiomycetes			0.0125	0.0125	1	0	0	0	1784	Mycobacterium simiae	0.0125	1	1236483	no rank,Mycobacterium simiae ATCC 25275 = DSM 44165
0.0002956	21	0	15	4.33	5.788e-08	5178	order	Helotiales			0.0042	0.0124969	3	0	0	0	369791	Mesonia mobilis	0.0124969	3	1122226	no rank,Mesonia mobilis DSM 19841
0.0001689	12	0	4	8	1.03e-07	76657	family	Dermateaceae			0.0042	0.0124538	3	0	0	0	463	Fluoribacter dumoffii	0.00378788	1	1094714	no rank,Fluoribacter dumoffii Tex-KL
0.0001689	12	0	4	8	1.03e-07	324777	genus	Marssonina			0.0062	0.0124257	2	0	0	0	209274	Entomoplasma lucivorax	0.0124257	2	1399797	no rank,Entomoplasma lucivorax ATCC 49196
0.0001689	12	0	4	8	1.03e-07	698440	species	Marssonina brunnea			0.0062	0.0123784	2	0	0	0	45596	Candida tenuis	0.0123784	2	590646	no rank,Candida tenuis ATCC 10573
0.0001689	12	0	4	8	1.03e-07	698441	no rank	Marssonina brunnea f. sp. 'multigermtubi'			0.0041	0.0123535	3	0	0	0	4929	Meyerozyma guilliermondii	0.0123535	3	294746	no rank,Meyerozyma guilliermondii ATCC 6260
0.0001689	12	12	4	8	1.03e-07	1072389	no rank	Marssonina brunnea f. sp. 'multigermtubi' MB_m1			0.0041	0.0123486	3	0	0	0	303	Pseudomonas putida	0.0041841	1	76869	no rank,Pseudomonas putida GB-1
0.0001126	8	0	9	2.78	1.227e-07	28983	family	Sclerotiniaceae			0.0062	0.0123438	2	0	0	0	712215	Capnocytophaga sp. oral taxon 335	0.0123438	2	1125720	no rank,Capnocytophaga sp. oral taxon 335 str. F0486
0.0001126	8	0	8	3	2.06e-07	33196	genus	Botrytis			0.0041	0.0123151	3	0	0	0	649507	Cesiribacter andamanensis	0.0123151	3	1279009	no rank,Cesiribacter andamanensis AMV16
0.0001126	8	0	8	3	2.06e-07	40559	species	Botrytis cinerea			0.0041	0.0122927	3	0	0	0	28875	Rotavirus A
0.0001126	8	8	8	3	2.06e-07	332648	no rank	Botrytis cinerea B05.10			0.0061	0.0122859	2	0	0	0	1009708	alpha proteobacterium SCGC AAA536-G10
1.408e-05	1	0	1	1	2.111e-08	159639	no rank	Helotiales incertae sedis			0.0041	0.0122054	3	0	0	0	1623	Lactobacillus ruminis	0.00462963	1	1040964	no rank,Lactobacillus ruminis SPM0211
1.408e-05	1	0	1	1	2.111e-08	150173	genus	Phialocephala			0.0122	0.0121951	1	0	0	0	938289	Clostridiales bacterium 9403326
1.408e-05	1	1	1	1	2.111e-08	149040	species	Phialocephala scopiformis			0.0061	0.0121591	2	0	0	0	1125974	Thermoanaerobacter indiensis	0.0121591	2	1125975	no rank,Thermoanaerobacter indiensis BSB-33
1.408e-05	1	0	2	1	2.61e-08	221903	no rank	Leotiomycetes incertae sedis			0.0041	0.0121579	3	0	0	0	903945	Acinetobacter sp. WC-743
1.408e-05	1	0	2	1	7.717e-08	37240	family	Myxotrichaceae			0.0041	0.012156	3	0	0	0	43	Cystobacter fuscus	0.012156	3	1242864	no rank,Cystobacter fuscus DSM 2262
1.408e-05	1	0	2	1	7.717e-08	5100	genus	Amorphotheca			0.0041	0.0121534	3	0	0	0	1131707	Sphaerochaeta pleomorpha	0.0121534	3	158190	no rank,Sphaerochaeta pleomorpha str. Grapes
1.408e-05	1	0	2	1	7.717e-08	5101	species	Amorphotheca resinae			0.0061	0.0121467	2	0	0	0	1235799	Lachnospiraceae bacterium 3-2
1.408e-05	1	1	2	1	7.717e-08	857342	no rank	Amorphotheca resinae ATCC 22711			0.004	0.0121342	3	0	0	0	166486	Roseburia intestinalis	0.00442478	1	718255	no rank,Roseburia intestinalis XB6B4
0.0002815	20	0	15	2.53	2.313e-08	715962	no rank	dothideomyceta			0.0061	0.012123	2	0	0	0	470866	Salinimicrobium terrae	0.012123	2	1123234	no rank,Salinimicrobium terrae DSM 17865
0.0002815	20	0	15	2.53	2.313e-08	147541	class	Dothideomycetes			0.0061	0.0121212	2	0	0	0	755272	Micromonas pusilla virus 12T
0.0002534	18	0	4	5.75	1.268e-08	451868	subclass	Pleosporomycetidae			0.004	0.0120803	3	0	0	0	502558	Eggerthella sp. YY7918
0.0002534	18	0	4	5.75	1.268e-08	92860	order	Pleosporales			0.012	0.0120482	1	0	0	0	36427	Rotavirus C	0.0120482	1	10913	no rank,Porcine rotavirus
0.0002534	18	0	4	5.75	1.439e-08	715340	suborder	Pleosporineae			0.006	0.0120147	2	0	0	0	151276	Bacteroides coprosuis	0.0120147	2	679937	no rank,Bacteroides coprosuis DSM 18011
0.0001689	12	0	1	14	4.711e-09	28556	family	Pleosporaceae			0.006	0.011956	2	0	0	0	40091	Helcococcus kunzii	0.011956	2	883114	no rank,Helcococcus kunzii ATCC 51366
0.0001689	12	0	1	14	3.097e-08	39952	genus	Setosphaeria			0.006	0.0119417	2	0	0	0	626940	Phascolarctobacterium succinatutens	0.0119417	2	626939	no rank,Phascolarctobacterium succinatutens YIT 12067
0.0001689	12	0	1	14	3.097e-08	93612	species	Setosphaeria turcica			0.0059	0.0118462	2	0	0	0	350894	Flavobacterium suncheonense	0.0118462	2	1121899	no rank,Flavobacterium suncheonense GH29-5 = DSM 17707
0.0001689	12	12	1	14	3.097e-08	671987	no rank	Setosphaeria turcica Et28A			0.0118	0.0117647	1	0	0	0	309806	Sulfurihydrogenibium azorense	0.0117647	1	204536	no rank,Sulfurihydrogenibium azorense Az-Fu1
8.445e-05	6	0	3	3	9.877e-08	34374	family	Leptosphaeriaceae			0.0118	0.0117647	1	0	0	0	1164	Trichormus azollae	0.0117647	1	551115	no rank,'Nostoc azollae' 0708
8.445e-05	6	0	3	3	9.877e-08	5021	genus	Leptosphaeria			0.0059	0.0117473	2	0	0	0	357794	Psychromonas ingrahamii	0.0117473	2	357804	no rank,Psychromonas ingrahamii 37
8.445e-05	6	0	3	3	9.877e-08	220671	no rank	Leptosphaeria maculans species complex			0.0039	0.0117251	3	0	0	0	5315	Ganoderma lucidum	0.00793726	2	1077286	no rank,Ganoderma lucidum G.260125-1
8.445e-05	6	0	3	3	9.877e-08	5022	species	Leptosphaeria maculans			0.0117	0.0116959	1	0	0	0	938631	alpha proteobacterium SCGC AAA027-J10
8.445e-05	6	0	3	3	9.877e-08	225342	no rank	Leptosphaeria maculans 'brassicae' group			0.0058	0.0116483	2	0	0	0	412383	Bacillus isronensis	0.0116483	2	1224748	no rank,Bacillus isronensis B3W22
8.445e-05	6	6	3	3	9.877e-08	985895	no rank	Leptosphaeria maculans JN3			0.0058	0.0116342	2	0	0	0	28199	Arcobacter nitrofigilis	0.0116342	2	572480	no rank,Arcobacter nitrofigilis DSM 7299
2.815e-05	2	0	11	1.36	4.515e-08	451867	subclass	Dothideomycetidae			0.0058	0.0116224	2	0	0	0	83171	Methanocaldococcus fervens	0.0116224	2	573064	no rank,Methanocaldococcus fervens AG86
2.815e-05	2	0	11	1.36	5.689e-08	134362	order	Capnodiales			0.0058	0.0116135	2	0	0	0	669462	Paenibacillus pinihumi	0.0116135	2	1122924	no rank,Paenibacillus pinihumi DSM 23905
2.815e-05	2	0	11	1.36	6.405e-08	93133	family	Mycosphaerellaceae			0.0058	0.0116004	2	0	0	0	1382305	Sporosarcina sp. D27
1.408e-05	1	0	4	2	1.366e-07	112497	genus	Ramularia			0.0038	0.0115417	3	0	0	0	668	Aliivibrio fischeri	0.00381679	1	617135	no rank,Aliivibrio fischeri ZF-211
1.408e-05	1	1	4	2	1.366e-07	112498	species	Ramularia collo-cygni			0.0058	0.0115186	2	0	0	0	37727	Talaromyces marneffei
1.408e-05	1	0	1	1	3.01e-08	29002	genus	Cercospora			0.0115	0.0114943	1	0	0	0	53346	Enterococcus mundtii	0.0114943	1	1072576	no rank,Enterococcus mundtii crl1656
1.408e-05	1	1	1	1	3.01e-08	122368	species	Cercospora beticola			0.0115	0.0114943	1	0	0	0	1203573	Propionibacterium sp. KPL1844
0.002238	159	0	256	7.66	4.528e-07	147537	subphylum	Saccharomycotina			0.0057	0.0114899	2	0	0	0	95619	Pseudomonas sp. M1
0.002238	159	0	256	7.66	4.528e-07	4891	class	Saccharomycetes			0.0057	0.0114802	2	0	0	0	294	Pseudomonas fluorescens	0.00769231	1	205922	no rank,Pseudomonas fluorescens Pf0-1
0.002238	159	0	256	7.66	4.528e-07	4892	order	Saccharomycetales			0.0057	0.0114315	2	0	0	0	400396	Wild tomato mosaic virus
0.002238	159	0	236	8.22	1.407e-06	766764	family	Debaryomycetaceae			0.0057	0.0114219	2	0	0	0	271155	Flavobacterium antarcticum	0.0114219	2	1111730	no rank,Flavobacterium antarcticum DSM 19726
0.00221	157	0	231	8.37	1.03e-05	4958	genus	Debaryomyces			0.0057	0.0114215	2	0	0	0	150340	Vibrio sp. Ex25
0.00221	157	157	231	8.37	2.112e-05	58627	species	Debaryomyces fabryi			0.0038	0.0114072	3	0	0	0	76517	Campylobacter hominis	0.0114072	3	360107	no rank,Campylobacter hominis ATCC BAA-381
2.815e-05	2	0	4	1	6.702e-08	1535325	no rank	Candida/Lodderomyces clade			0.0038	0.0113636	3	0	0	0	432096	Kazachstania africana	0.0113636	3	1071382	no rank,Kazachstania africana CBS 2517
2.815e-05	2	0	4	1	8.384e-08	1535326	genus	Candida			0.0114	0.0113636	1	0	0	0	139871	Lactobacillus johnsonii prophage Lj771
1.408e-05	1	0	3	1	2.536e-07	273371	species	Candida orthopsilosis			0.0038	0.0113636	3	0	0	0	1229487	Flavobacterium sp. WG21
1.408e-05	1	1	3	1	2.536e-07	1136231	no rank	Candida orthopsilosis Co 90-125			0.0038	0.0113636	3	0	0	0	1217705	Acinetobacter sp. ANC 3862
1.408e-05	1	0	1	1	8.584e-08	5476	species	Candida albicans			0.0114	0.0113636	1	0	0	0	29250	Heliothis zea virus 1	0.0113636	1	1128424	no rank,Helicoverpa zea nudivirus 2
1.408e-05	1	1	1	1	8.584e-08	237561	no rank	Candida albicans SC5314			0.0038	0.0113636	3	0	0	0	163665	Dysgonomonas mossii	0.0113636	3	742767	no rank,Dysgonomonas mossii DSM 22836
0.002801	199	0	152	16.4	1.279e-07	5204	phylum	Basidiomycota			0.0057	0.0113636	2	0	0	0	770	Anaplasma marginale	0.0113636	2	1000939	no rank,Anaplasma marginale str. South Idaho
0.002787	198	0	100	22.4	7.392e-07	452284	subphylum	Ustilaginomycotina			0.0057	0.0113636	2	0	0	0	487317	Aequorivita capsosiphonis	0.0113636	2	1120951	no rank,Aequorivita capsosiphonis DSM 23843
0.002759	196	0	93	24	3.852e-06	1538075	class	Malasseziomycetes			0.0114	0.0113636	1	1	0	0	1167741	Pelomonas sp. JGI 001013-K11
0.002759	196	0	93	24	3.852e-06	162474	order	Malasseziales			0.0057	0.0113439	2	0	0	0	938665	alpha proteobacterium SCGC AAA280-P20
0.002759	196	0	93	24	3.852e-06	742845	family	Malasseziaceae			0.0056	0.0112737	2	0	0	0	1379281	Desulfonauticus sp. A7A
0.002759	196	0	93	24	3.852e-06	55193	genus	Malassezia			0.0056	0.0112506	2	0	0	0	329186	Flavobacterium saliperosum	0.0112506	2	1341155	no rank,Flavobacterium saliperosum S13
0.002745	195	0	92	24.2	1.055e-05	76773	species	Malassezia globosa			0.0056	0.01125	2	0	0	0	153721	Sporocytophaga myxococcoides	0.01125	2	926565	no rank,Sporocytophaga myxococcoides DSM 11118
0.002745	195	195	92	24.2	1.055e-05	425265	no rank	Malassezia globosa CBS 7966			0.0056	0.011242	2	0	0	0	245160	Bacillus macauensis	0.011242	2	1196324	no rank,Bacillus macauensis ZFHKF-1
1.408e-05	1	1	1	1	1.248e-07	77020	species	Malassezia pachydermatis			0.0112	0.011236	1	0	0	0	728	Avibacterium paragallinarum
1.408e-05	1	0	4	1.25	4.314e-08	5257	class	Ustilaginomycetes			0.0056	0.0112311	2	0	0	0	1164990	Richelia intracellularis	0.00632911	1	1165094	no rank,Richelia intracellularis HH01
1.408e-05	1	0	4	1.25	4.314e-08	5267	order	Ustilaginales			0.0056	0.0112256	2	0	0	0	157268	Helicobacter winghamensis	0.0112256	2	556267	no rank,Helicobacter winghamensis ATCC BAA-430
1.408e-05	1	0	4	1.25	4.314e-08	5268	family	Ustilaginaceae			0.0056	0.011208	2	0	0	0	1267211	Sediminibacterium sp. C3
1.408e-05	1	0	4	1.25	2.299e-07	63261	genus	Moesziomyces			0.0056	0.0111408	2	0	0	0	67593	Phytophthora sojae
1.408e-05	1	1	4	1.25	2.299e-07	84753	species	Moesziomyces antarcticus			0.0056	0.0111408	2	0	0	0	45075	Legionella shakespearei	0.0111408	2	1122169	no rank,Legionella shakespearei DSM 23087
1.408e-05	1	0	3	1	1.629e-07	452283	class	Exobasidiomycetes			0.0111	0.0111111	1	0	0	0	585543	Bacteroides sp. D20
1.408e-05	1	0	3	1	1.629e-07	62913	order	Georgefischeriales			0.0055	0.0110637	2	0	0	0	28227	Mycoplasma penetrans	0.0110637	2	272633	no rank,Mycoplasma penetrans HF-2
1.408e-05	1	0	3	1	1.629e-07	62919	family	Tilletiariaceae			0.0055	0.0110563	2	0	0	0	203523	Longispora albida	0.0110563	2	1122182	no rank,Longispora albida DSM 44784
1.408e-05	1	0	3	1	1.629e-07	5280	genus	Tilletiaria			0.011	0.010989	1	0	0	0	1580	Lactobacillus brevis
1.408e-05	1	0	3	1	1.629e-07	5281	species	Tilletiaria anomala			0.0055	0.0109631	2	0	0	0	1084719	Bacillus phage G
1.408e-05	1	1	3	1	1.629e-07	1037660	no rank	Tilletiaria anomala UBC 951			0.0054	0.010854	2	0	0	0	118173	Pseudanabaena sp. PCC 6802
1.408e-05	1	0	50	5.14	5.799e-08	5302	subphylum	Agaricomycotina			0.0054	0.0108298	2	0	0	0	5741	Giardia intestinalis	0.00613497	1	658858	no rank,Giardia lamblia P15
1.408e-05	1	0	41	1.34	7.002e-08	155619	class	Agaricomycetes			0.0054	0.0107819	2	0	0	0	1231057	Paenisporosarcina sp. TG-14
1.408e-05	1	0	30	1.2	8.451e-08	355688	no rank	Agaricomycetes incertae sedis			0.0054	0.0107539	2	0	0	0	82171	Desulfovibrio zosterae	0.0107539	2	1121467	no rank,Desulfovibrio zosterae DSM 11974
1.408e-05	1	1	30	1.2	1.675e-07	5303	order	Polyporales			0.0108	0.0107527	1	0	0	0	710239	Capnocytophaga sp. oral taxon 338	0.0107527	1	888059	no rank,Capnocytophaga sp. oral taxon 338 str. F0234
0.0004504	32	0	611	1.88	1.905e-05	6029	phylum	Microsporidia			0.0108	0.0107527	1	0	0	0	1175444	Methanocella conradii	0.0107527	1	1041930	no rank,Methanocella conradii HZ254
0.0004504	32	0	609	1.88	5.588e-05	469895	no rank	Microsporidia incertae sedis			0.0054	0.010728	2	0	0	0	29391	Gemella morbillorum	0.010728	2	562982	no rank,Gemella morbillorum M424
0.0004504	32	0	609	1.88	0.0001178	1633384	genus	Mitosporidium			0.0054	0.0107129	2	0	0	0	31909	Halothermothrix orenii	0.0107129	2	373903	no rank,Halothermothrix orenii H 168
0.0004504	32	32	609	1.88	0.0001178	1485682	species	Mitosporidium daphniae			0.0053	0.0106844	2	0	0	0	81424	Clostridium methoxybenzovorans	0.0106844	2	1286820	no rank,Clostridium methoxybenzovorans SR3
2.815e-05	2	0	3	1.67	3.288e-08	1913637	phylum	Mucoromycota			0.0053	0.0106844	2	0	0	0	881893	Fulvivirga imtechensis	0.0106844	2	1237149	no rank,Fulvivirga imtechensis AK7
2.815e-05	2	0	2	2	6.157e-08	1137986	subphylum	Mortierellomycotina			0.0053	0.0106275	2	0	0	0	153609	Moniliophthora perniciosa	0.0106275	2	554373	no rank,Moniliophthora perniciosa FA553
2.815e-05	2	0	2	2	6.157e-08	214503	order	Mortierellales			0.0053	0.0105986	2	0	0	0	670	Vibrio parahaemolyticus
2.815e-05	2	0	2	2	6.157e-08	4854	family	Mortierellaceae			0.0053	0.0105844	2	0	0	0	1286376	delta proteobacterium PSCGC 5451
2.815e-05	2	0	2	2	6.157e-08	299330	genus	Lobosporangium			0.0053	0.0105553	2	0	0	0	406124	Bacillus sp. m3-13
2.815e-05	2	2	2	2	6.157e-08	64571	species	Lobosporangium transversale			0.0105	0.0105263	1	0	0	0	502	Kingella denitrificans	0.0105263	1	888741	no rank,Kingella denitrificans ATCC 33394
0.2584	18356	2	34917	13.7	4.297e-05	33630	no rank	Alveolata			0.0052	0.0104104	2	0	0	0	39485	Eubacterium eligens	0.00378788	1	515620	no rank,Eubacterium eligens ATCC 27750
0.2579	18321	295	34890	13.7	5.657e-05	5794	phylum	Apicomplexa			0.0052	0.0103897	2	0	0	0	2898	Cryptomonas paramecium
0.1917	13622	38	23846	16.6	6.129e-05	1280412	no rank	Conoidasida			0.0052	0.0103668	2	0	0	0	54120	Methanoplanus petrolearius	0.0103668	2	679926	no rank,Methanoplanus petrolearius DSM 11571
0.1911	13577	0	23746	16.6	6.302e-05	5796	class	Coccidia			0.0052	0.0103402	2	0	0	0	28082	Legionella anisa	0.0103402	2	1230343	no rank,Legionella anisa str. Linanisette
0.1911	13577	0	23746	16.6	6.302e-05	75739	order	Eucoccidiorida			0.0052	0.0103402	2	0	0	0	2331	Halanaerobium praevalens	0.0103402	2	572479	no rank,Halanaerobium praevalens DSM 2228
0.1911	13577	3	23746	16.6	6.302e-05	423054	suborder	Eimeriorina			0.0052	0.0103268	2	0	0	0	5158	Ceratocystis fimbriata	0.0103268	2	1035309	no rank,Ceratocystis fimbriata CBS 114723
0.1881	13366	552	23592	16.2	0.0001402	5809	family	Sarcocystidae			0.0052	0.0103249	2	0	0	0	667126	Methanocaldococcus villosus	0.0103249	2	1069083	no rank,Methanocaldococcus villosus KIN24-T80
0.1789	12712	0	22274	14.5	0.000418	5810	genus	Toxoplasma			0.0052	0.0103238	2	0	0	0	119532	Microcoleus vaginatus	0.0103238	2	756067	no rank,Microcoleus vaginatus FGP-2
0.1789	12712	0	22274	14.5	0.000418	5811	species	Toxoplasma gondii			0.0051	0.0102814	2	0	0	0	388384	Pseudoalteromonas sp. BSi20652
0.1789	12712	12712	22258	14.5	0.0004178	508771	no rank	Toxoplasma gondii ME49			0.0051	0.0102417	2	0	0	0	1287657	Bacillus massiliosenegalensis	0.0102417	2	1034347	no rank,Bacillus massiliosenegalensis JC6
0.001436	102	0	327	5.52	5.678e-06	99157	genus	Hammondia			0.0102	0.0102041	1	0	0	0	1173027	Microcoleus sp. PCC 7113
0.001436	102	102	327	5.52	5.678e-06	99158	species	Hammondia hammondi			0.0051	0.0101981	2	0	0	0	33032	Anaerococcus lactolyticus	0.0101981	2	525254	no rank,Anaerococcus lactolyticus ATCC 51172
0.002505	178	0	8	1040	4.032e-07	35082	family	Cryptosporidiidae			0.0051	0.0101716	2	0	0	0	668331	Raphidiopsis brookii	0.0101716	2	533247	no rank,Raphidiopsis brookii D9
0.002505	178	178	8	1040	4.032e-07	5806	genus	Cryptosporidium			0.0051	0.0101573	2	0	0	0	19	Pelobacter carbinolicus	0.0101573	2	338963	no rank,Pelobacter carbinolicus DSM 2380
0.0004223	30	0	91	27.6	4.821e-07	5799	family	Eimeriidae			0.0051	0.0101472	2	0	0	0	254759	Bacillus fordii	0.0101472	2	1121090	no rank,Bacillus fordii DSM 16014
0.0004223	30	0	87	9.18	5.87e-07	5800	genus	Eimeria			0.0051	0.010117	2	0	0	0	1462352	Candidatus Aerophobus profundus	0.010117	2	913320	no rank,Candidatus Aerophobus profundus SCGC AAA252-L23
0.0001689	12	12	7	32.3	2.681e-07	44415	species	Eimeria mitis			0.005	0.0100772	2	0	0	0	156630	Alternaria arborescens	0.0100772	2	1122867	no rank,Alternaria arborescens EGS 39-128
0.0001408	10	10	11	31.3	3.928e-07	5801	species	Eimeria acervulina			0.005	0.0100772	2	0	0	0	29555	Mycoplasma canis
0.0001126	8	8	63	3.4	2.162e-06	5802	species	Eimeria tenella			0.005	0.0100379	2	0	0	0	1529	Clostridium cadaveris	0.0100379	2	1280692	no rank,Clostridium cadaveris AGR2141
9.853e-05	7	0	23	1.39	1.875e-06	35086	class	Gregarinasina			0.005	0.00999906	2	0	0	0	28037	Streptococcus mitis	0.00621118	1	1008452	no rank,Streptococcus mitis SK1073
9.853e-05	7	0	23	1.39	1.875e-06	35087	order	Eugregarinorida			0.005	0.00999906	2	0.5	0	0	187145	Caldithrix abyssi	0.00999906	2	880073	no rank,Caldithrix abyssi DSM 13497
9.853e-05	7	0	23	1.39	1.875e-06	35088	family	Gregarinidae			0.005	0.00996072	2	0	0	0	191577	Epilithonimonas tenax	0.00996072	2	1121870	no rank,Epilithonimonas tenax DSM 16811
9.853e-05	7	0	23	1.39	1.875e-06	35089	genus	Gregarina			0.005	0.0099138	2	0	0	0	314607	beta proteobacterium KB13
9.853e-05	7	7	23	1.39	1.875e-06	110365	species	Gregarina niphandrodes			0.005	0.00990855	2	0	0	0	38033	Chaetomium globosum	0.00990855	2	306901	no rank,Chaetomium globosum CBS 148.51
0.06199	4404	0	10841	6.05	4.761e-05	422676	class	Aconoidasida			0.005	0.00990338	2	0	0	0	410332	Gordonia malaquae	0.00990338	2	1223542	no rank,Gordonia malaquae NBRC 108250
0.06113	4343	0	4225	10.8	2.494e-05	5819	order	Haemosporida			0.0099	0.00990099	1	0	0	0	80867	Acidovorax avenae	0.00990099	1	643561	no rank,Acidovorax avenae subsp. avenae ATCC 19860
0.06113	4343	0	4225	10.8	2.494e-05	1639119	family	Plasmodiidae			0.0049	0.00989984	2	0	0	0	102125	Xenococcus sp. PCC 7305
0.06113	4343	0	4225	10.8	2.494e-05	5820	genus	Plasmodium			0.0049	0.00988544	2	0	0	0	202951	Acinetobacter bouvetii	0.00988544	2	1120925	no rank,Acinetobacter bouvetii DSM 14964 = CIP 107468
0.05192	3689	197	3672	8.78	3.952e-05	418103	subgenus	Plasmodium (Plasmodium)			0.0099	0.00985222	1	0	0	0	1468418	Bartonella senegalensis	0.00985222	1	929794	no rank,Bartonella senegalensis OS02
0.03875	2753	2753	3078	7.31	0.000159	5855	species	Plasmodium vivax			0.0099	0.00985222	1	0	0	0	52603	Sagittula stellata	0.00985222	1	388399	no rank,Sagittula stellata E-37
0.009318	662	0	478	12.2	2.341e-05	52288	species	Plasmodium inui			0.0049	0.00984848	2	0	0	0	250	Chryseobacterium gleum	0.00984848	2	525257	no rank,Chryseobacterium gleum ATCC 35910
0.009318	662	662	478	12.2	2.341e-05	1237626	no rank	Plasmodium inui San Antonio 1			0.0049	0.00984191	2	0	0	0	1137281	Formosa sp. AK20
0.0005489	39	0	17	15.9	1.028e-06	5850	species	Plasmodium knowlesi			0.0049	0.00981944	2	0	0	0	261965	Kangiella aquimarina	0.00981944	2	1122134	no rank,Kangiella aquimarina DSM 16071
0.0005489	39	39	17	15.9	1.028e-06	5851	no rank	Plasmodium knowlesi strain H			0.0098	0.00980392	1	0	0	0	52133	Acinetobacter venetianus	0.00980392	1	1191460	no rank,Acinetobacter venetianus RAG-1 = CIP 110063
0.0005349	38	38	25	8.96	1.462e-06	5857	species	Plasmodium fragile			0.0049	0.00979688	2	0	0	0	1353529	Bacteriovorax sp. BSW11_IV
0.009205	654	1	544	24.4	2.933e-05	418107	subgenus	Plasmodium (Laverania)			0.0049	0.00974654	2	0	0	0	364410	Granulibacter bethesdensis
0.009107	647	647	9	1130	1.49e-06	647221	species	Plasmodium gaboni			0.0049	0.00970896	2	0	0	0	150172	Flavobacterium tegetincola	0.00970896	2	1121901	no rank,Flavobacterium tegetincola DSM 22377
8.445e-05	6	0	258	1.1	5.228e-05	5833	species	Plasmodium falciparum			0.0096	0.00961538	1	0	0	0	28141	Cronobacter sakazakii
8.445e-05	6	6	258	1.1	5.228e-05	36329	no rank	Plasmodium falciparum 3D7			0.0096	0.00961538	1	0	0	0	588	Providencia stuartii
0.0008586	61	0	6617	3.03	0.0001135	5863	no rank	Piroplasmida			0.0048	0.00959287	2	0	0	0	40545	Sutterella wadsworthensis	0.00549451	1	742821	no rank,Sutterella wadsworthensis 3_1_45B
0.0008586	61	0	6611	2.46	0.0002647	32594	family	Babesiidae			0.0048	0.00955712	2	0	0	0	101192	Methanomethylovorans hollandica	0.00403226	1	867904	no rank,Methanomethylovorans hollandica DSM 15978
0.0008586	61	0	6611	2.46	0.0002647	5864	genus	Babesia			0.0048	0.00954133	2	0	0	0	1226325	Clostridium sp. KLE 1755
0.0006616	47	0	6581	1.05	0.001082	5868	species	Babesia microti			0.0048	0.00950217	2	0	0	0	542	Zymomonas mobilis
0.0006616	47	47	6581	1.05	0.001082	1133968	no rank	Babesia microti strain RI			0.0047	0.00948364	2	0	0	0	1540	[Clostridium] mangenotii	0.00948364	2	1408823	no rank,[Clostridium] mangenotii TR
0.0001548	11	0	8	934	1.033e-06	5865	species	Babesia bovis			0.0095	0.00947867	1	0	0	0	347219	Citrus leprosis virus C
0.0001548	11	11	8	934	1.033e-06	484906	no rank	Babesia bovis T2Bo			0.0047	0.0094376	2	0	0	0	1223	Prochlorothrix hollandica	0.0094376	2	317619	no rank,Prochlorothrix hollandica PCC 9006
4.223e-05	3	3	21	1	1.884e-06	5866	species	Babesia bigemina			0.0094	0.00943396	1	0	0	0	40567	Actinosynnema mirum	0.00943396	1	446462	no rank,Actinosynnema mirum DSM 43827
0.0004645	33	0	27	8.7	1.944e-07	5878	no rank	Ciliophora			0.0094	0.00943396	1	0	0	0	1115804	Peptostreptococcaceae bacterium AS15
0.0004645	33	0	27	8.7	1.944e-07	431838	subphylum	Intramacronucleata			0.0094	0.00943396	1	0	0	0	34068	Cycloclasticus pugetii	0.00943396	1	655438	no rank,Cycloclasticus pugetii PS-1
0.0004645	33	0	27	8.7	1.944e-07	6020	class	Oligohymenophorea			0.0047	0.00942324	2	0	0	0	39483	[Eubacterium] cylindroides	0.00529101	1	649755	no rank,[Eubacterium] cylindroides ATCC 27803
0.0004504	32	0	24	9.67	3.841e-07	33825	order	Peniculida			0.0047	0.00941705	2	0	0	0	110365	Gregarina niphandrodes
0.0004504	32	0	24	9.67	3.841e-07	340080	family	Parameciidae			0.0047	0.0093999	2	0	0	0	28189	Capnocytophaga cynodegmi	0.0093999	2	926551	no rank,Capnocytophaga cynodegmi DSM 19736
0.0004504	32	0	24	9.67	3.841e-07	5884	genus	Paramecium			0.0047	0.00936018	2	0	0	0	216936	Spiroplasma diminutum	0.00936018	2	1276221	no rank,Spiroplasma diminutum CUAS-1
0.0004504	32	0	24	9.67	3.841e-07	5888	species	Paramecium tetraurelia			0.0093	0.00934579	1	0	0	0	59600	Cellulophaga algicola	0.00934579	1	688270	no rank,Cellulophaga algicola DSM 14237
0.0004504	32	32	24	9.67	3.841e-07	412030	no rank	Paramecium tetraurelia strain d4-2			0.0047	0.00934343	2	0	0	0	1131270	Nitrospina sp. AB-629-B06
1.408e-05	1	0	3	1	3.927e-08	31277	order	Hymenostomatida			0.0046	0.00925236	2	0	0	0	191579	Fluviicola taffensis	0.00925236	2	755732	no rank,Fluviicola taffensis DSM 16823
1.408e-05	1	0	3	1	4.862e-08	37093	no rank	Tetrahymenina			0.0046	0.00925236	2	0	0	0	94136	Alkalibacillus haloalkaliphilus	0.00925236	2	1193119	no rank,Alkalibacillus haloalkaliphilus C5
1.408e-05	1	0	3	1	4.862e-08	291294	family	Tetrahymenidae			0.0046	0.00922266	2	0	0	0	593105	Pantoea sp. Sc1
1.408e-05	1	0	3	1	4.862e-08	5890	genus	Tetrahymena			0.0046	0.00919961	2	0	0	0	71237	Staphylococcus vitulinus	0.00919961	2	1167632	no rank,Staphylococcus vitulinus F1028
1.408e-05	1	0	3	1	4.862e-08	5911	species	Tetrahymena thermophila			0.0092	0.00917431	1	0	0	0	33030	Peptoniphilus indolicus	0.00917431	1	997350	no rank,Peptoniphilus indolicus ATCC 29427
1.408e-05	1	1	3	1	4.862e-08	312017	no rank	Tetrahymena thermophila SB210			0.0092	0.00917431	1	0	0	0	82076	Picrophilus torridus	0.00917431	1	263820	no rank,Picrophilus torridus DSM 9790
0.01125	799	0	229	119	1.167e-06	554915	no rank	Amoebozoa			0.0046	0.00916941	2	0	0	0	164514	Blattabacterium punctulatus	0.00916941	2	1075399	no rank,Blattabacterium sp. (Cryptocercus punctulatus) str. Cpu
0.01084	770	0	187	92.1	3.49e-06	555406	no rank	Archamoebae			0.0046	0.00916422	2	0	0	0	4934	Lachancea kluyveri	0.00916422	2	226302	no rank,Lachancea kluyveri NRRL Y-12651
0.01084	770	0	187	92.1	3.49e-06	33084	family	Entamoebidae			0.0046	0.00911835	2	0	0	0	397291	Lachnospiraceae bacterium A4
0.01084	770	0	187	92.1	3.49e-06	5758	genus	Entamoeba			0.0045	0.00909746	2	0	0	0	69781	Penicillium oxalicum
0.009501	675	0	83	188	1.505e-05	412467	species	Entamoeba nuttalli			0.0045	0.00909329	2	0	0	0	92938	Fischerella muscicola	0.00909329	2	306281	no rank,Fischerella muscicola PCC 7414
0.009501	675	675	83	188	1.505e-05	1076696	no rank	Entamoeba nuttalli P19			0.0045	0.00907888	2	0	0	0	215591	Treponema caldaria	0.00907888	2	744872	no rank,Treponema caldaria DSM 7334
0.001337	95	0	104	15.1	1.021e-05	46681	species	Entamoeba dispar			0.0045	0.00906702	2	0	0	0	28903	Mycoplasma bovis
0.001337	95	95	104	15.1	1.021e-05	370354	no rank	Entamoeba dispar SAW760			0.0045	0.00904498	2	0	0	0	699263	Microgenomates bacterium SCGC AAA040-P11
0.0003941	28	0	41	246	3.725e-07	142796	no rank	Mycetozoa			0.009	0.00900901	1	0	0	0	173559	Gordonia sihwensis	0.00900901	1	1223544	no rank,Gordonia sihwensis NBRC 108236
0.0003941	28	0	41	246	3.725e-07	33083	order	Dictyosteliida			0.009	0.00900901	1	0	0	0	1387197	Orbaceae bacterium Bimp
0.0002393	17	0	33	305	5.64e-07	5782	genus	Dictyostelium			0.0045	0.00900417	2	0	0	0	393087	Gracilibacillus lacisalsi	0.00900417	2	1121929	no rank,Gracilibacillus lacisalsi DSM 19029
0.0001689	12	0	23	263	1.411e-06	44689	species	Dictyostelium discoideum			0.0045	0.00896923	2	0	0	0	1273738	Escherichia phage PBECO 4
0.0001689	12	12	22	275	1.354e-06	352472	no rank	Dictyostelium discoideum AX4			0.0045	0.00896315	2	0	0	0	1288081	Streptomyces sp. CNQ865
7.038e-05	5	5	10	401	4.184e-07	261658	species	Dictyostelium fasciculatum			0.0045	0.00895962	2	0	0	0	31971	[Eubacterium] dolichum	0.00895962	2	428127	no rank,Eubacterium dolichum DSM 3991
0.0001548	11	0	7	4.71	2.549e-07	133407	genus	Acytostelium			0.0045	0.00895257	2	0	0	0	937772	gamma proteobacterium IMCC1989
0.0001548	11	0	7	4.71	2.549e-07	361139	species	Acytostelium subglobosum			0.0045	0.00895217	2	0	0	0	422289	Beggiatoa sp. PS
0.0001548	11	11	7	4.71	2.549e-07	1410327	no rank	Acytostelium subglobosum LB1			0.0045	0.00894252	2	0	0	0	60961	Shewanella woodyi	0.00894252	2	392500	no rank,Shewanella woodyi ATCC 51908
1.408e-05	1	0	1	1	3.072e-08	555280	no rank	Discosea			0.0044	0.00888959	2	0	0	0	63400	Arthroderma benhamiae	0.00888959	2	663331	no rank,Arthroderma benhamiae CBS 112371
1.408e-05	1	0	1	1	3.072e-08	1485168	order	Longamoebia			0.0088	0.00884956	1	0	0	0	1131266	Marine Group I thaumarchaeote SCGC AB-629-I23
1.408e-05	1	0	1	1	3.072e-08	555407	no rank	Centramoebida			0.0044	0.00884904	2	0	0	0	726	Haemophilus haemolyticus	0.00462963	1	1028805	no rank,Haemophilus haemolyticus M21621
1.408e-05	1	0	1	1	3.072e-08	33677	family	Acanthamoebidae			0.0044	0.00884354	2	0	0	0	376171	Haloplanus natans	0.00884354	2	926690	no rank,Haloplanus natans DSM 17983
1.408e-05	1	0	1	1	3.072e-08	5754	genus	Acanthamoeba			0.0044	0.00882707	2	0	0	0	213783	Shewanella waksmanii	0.00882707	2	1336233	no rank,Shewanella waksmanii ATCC BAA-643
1.408e-05	1	0	1	1	3.072e-08	5755	species	Acanthamoeba castellanii			0.0044	0.00882128	2	0	0	0	395568	Glaciecola agarilytica	0.00882128	2	1125747	no rank,Glaciecola agarilytica NO2
1.408e-05	1	1	1	1	3.072e-08	1257118	no rank	Acanthamoeba castellanii str. Neff			0.0044	0.008813	2	0	0	0	1022	Beggiatoa alba	0.008813	2	395493	no rank,Beggiatoa alba B18LD
0.0006475	46	0	35	4.06	1.578e-07	33682	no rank	Euglenozoa			0.0044	0.00878788	2	0	0	0	111955	Sulfolobus tokodaii	0.00878788	2	273063	no rank,Sulfolobus tokodaii str. 7
0.0006475	46	0	35	4.06	1.578e-07	5653	order	Kinetoplastida			0.0088	0.00877193	1	0	0	0	54005	Peptoniphilus harei	0.00877193	1	908338	no rank,Peptoniphilus harei ACS-146-V-Sch2b
0.0006475	46	0	35	4.06	1.578e-07	5654	family	Trypanosomatidae			0.0044	0.00873338	2	0	0	0	1235792	Lachnospiraceae bacterium M18-1
0.0004786	34	0	12	5.33	1.527e-07	5690	genus	Trypanosoma			0.0087	0.00869565	1	0	0	0	939346	alpha proteobacterium SCGC AAA288-N07
0.0004645	33	0	9	6.78	2.583e-07	47570	subgenus	Schizotrypanum			0.0043	0.00868984	2	0	0	0	663275	Fibrisoma limi	0.00490196	1	1185876	no rank,Fibrisoma limi BUZ 3
0.0004645	33	0	9	6.78	2.583e-07	5693	species	Trypanosoma cruzi			0.0043	0.00866955	2	0	0	0	28229	Colwellia psychrerythraea	0.00866955	2	167879	no rank,Colwellia psychrerythraea 34H
0.0004645	33	33	9	6.78	2.583e-07	353153	no rank	Trypanosoma cruzi strain CL Brener			0.0086	0.00862069	1	0	0	0	141693	Nocardiopsis kunsanensis	0.00862069	1	1246445	no rank,Nocardiopsis kunsanensis DSM 44524
1.408e-05	1	0	2	1	7.901e-08	39700	subgenus	Trypanozoon			0.0086	0.00862069	1	0	0	0	1007113	alpha proteobacterium SCGC AAA160-J14
1.408e-05	1	0	2	1	7.901e-08	5691	species	Trypanosoma brucei			0.0086	0.00862069	1	0	0	0	413888	Caldicellulosiruptor hydrothermalis	0.00862069	1	632292	no rank,Caldicellulosiruptor hydrothermalis 108
1.408e-05	1	0	2	1	4.798e-07	31285	subspecies	Trypanosoma brucei gambiense			0.0043	0.0086188	2	0	0	0	391596	Pedobacter sp. BAL39
1.408e-05	1	1	2	1	4.798e-07	679716	no rank	Trypanosoma brucei gambiense DAL972			0.0043	0.0086188	2	0	0	0	866546	Schizosaccharomyces cryophilus	0.0086188	2	653667	no rank,Schizosaccharomyces cryophilus OY26
0.0001689	12	0	23	3.39	1.606e-07	1286322	subfamily	Leishmaniinae			0.0043	0.00859557	2	0	0	0	84647	Candidatus Odyssella thessalonicensis	0.00859557	2	985867	no rank,Candidatus Odyssella thessalonicensis L13
0.0001689	12	0	23	3.39	1.962e-07	5658	genus	Leishmania			0.0043	0.00857081	2	0	0	0	380749	Hydrogenobaculum sp. Y04AAS1
0.0001689	12	0	23	3.39	2.901e-07	38568	subgenus	Leishmania			0.0043	0.00854978	2	0	0	0	370323	Haloterrigena limicola	0.00854978	2	1230457	no rank,Haloterrigena limicola JCM 13563
0.0001689	12	0	23	3.39	9.513e-07	38582	species group	Leishmania mexicana species complex			0.0042	0.00841751	2	0	0	0	738	Haemophilus parasuis	0.00462963	1	1138429	no rank,Haemophilus parasuis gx033
0.0001689	12	0	23	3.39	9.513e-07	5665	species	Leishmania mexicana			0.0084	0.00840336	1	0	0	0	137591	Weissella cibaria	0.00840336	1	911104	no rank,Weissella cibaria KACC 11862
0.0001689	12	12	23	3.39	9.513e-07	929439	no rank	Leishmania mexicana MHOM/GT/2001/U1103			0.0042	0.00835409	2	0	0	0	227942	Lactobacillus gastricus	0.00835409	2	1144300	no rank,Lactobacillus gastricus PS3
0.0001126	8	0	57	64	9.829e-08	33634	no rank	Stramenopiles			0.0083	0.00833333	1	0	0	0	568076	Metarhizium robertsii
5.63e-05	4	0	9	1.78	3.385e-07	12967	genus	Blastocystis			0.0042	0.00831277	2	0	0	0	29430	Acinetobacter haemolyticus
5.63e-05	4	4	9	1.78	6.305e-07	12968	species	Blastocystis hominis			0.0041	0.00829238	2	0	0	0	390842	Lactobacillus parafarraginis	0.00829238	2	797515	no rank,Lactobacillus parafarraginis F0439
4.223e-05	3	0	26	2.5	5.919e-08	4762	class	Oomycetes			0.0041	0.00827219	2	0	0	0	714	Aggregatibacter actinomycetemcomitans	0.00448431	1	907489	no rank,Aggregatibacter actinomycetemcomitans serotype e str. SCC393
2.815e-05	2	0	19	2.58	7.071e-08	4776	order	Peronosporales			0.0041	0.00825216	2	0	0	0	64160	Desulfurobacterium thermolithotrophum	0.00825216	2	868864	no rank,Desulfurobacterium thermolithotrophum DSM 11699
2.815e-05	2	2	16	2.88	2.587e-07	4777	family	Peronosporaceae			0.0041	0.00825216	2	0	0	0	439493	Candidatus Pelagibacter sp. HTCC7211
1.408e-05	1	0	3	1	1.76e-08	4763	order	Saprolegniales			0.0041	0.00821266	2	0	0	0	1094755	Bartonella sp. DB5-6
1.408e-05	1	0	3	1	1.76e-08	4764	family	Saprolegniaceae			0.0041	0.00821266	2	0	0	0	393060	Mesoflavibacter zeaxanthinifaciens	0.00821266	2	1122225	no rank,Mesoflavibacter zeaxanthinifaciens DSM 18436
1.408e-05	1	0	3	1	3.35e-08	100860	genus	Aphanomyces			0.0082	0.00819672	1	0	0	0	604332	Meiothermus rufus	0.00819672	1	604331	no rank,Meiothermus rufus DSM 22234
1.408e-05	1	1	2	1	3.987e-08	112090	species	Aphanomyces astaci			0.0082	0.00819672	1	0	0	0	1394712	Parcubacteria bacterium RAAC4_OD1_1
1.408e-05	1	0	22	162	9.476e-07	5747	phylum	Eustigmatophyceae			0.0082	0.00819672	1	0	0	0	795955	Nesterenkonia sp. F
1.408e-05	1	0	22	162	9.476e-07	425074	order	Eustigmatales			0.0041	0.00816909	2	0	0	0	5865	Babesia bovis
1.408e-05	1	0	22	162	9.476e-07	425072	family	Monodopsidaceae			0.0041	0.0081565	2	0	0	0	850	Fusobacterium mortiferum	0.0081565	2	469616	no rank,Fusobacterium mortiferum ATCC 9817
1.408e-05	1	0	22	162	9.476e-07	5748	genus	Nannochloropsis			0.0041	0.0081357	2	0	0	0	247633	marine gamma proteobacterium HTCC2143
1.408e-05	1	0	22	162	9.476e-07	72520	species	Nannochloropsis gaditana			0.0081	0.00813008	1	0	0	0	936563	Fusobacterium sp. CM22
1.408e-05	1	1	22	162	9.476e-07	1093141	no rank	Nannochloropsis gaditana CCMP526			0.0041	0.00810492	2	0	0	0	155680	Streptococcus entericus	0.00810492	2	1123302	no rank,Streptococcus entericus DSM 14446
4.223e-05	3	1	45	443	6.666e-07	3027	class	Cryptophyta			0.004	0.0080432	2	0	0	0	136241	Mycoplasma haemocanis	0.0080432	2	1111676	no rank,Mycoplasma haemocanis str. Illinois
2.815e-05	2	0	21	513	3.14e-07	589342	order	Pyrenomonadales			0.004	0.0080331	2	0	0	0	272131	Nostoc punctiforme	0.0080331	2	63737	no rank,Nostoc punctiforme PCC 73102
2.815e-05	2	0	21	513	3.14e-07	589343	family	Geminigeraceae			0.004	0.00802517	2	0	0	0	354356	Niastella koreensis	0.00802517	2	700598	no rank,Niastella koreensis GR20-10
2.815e-05	2	0	21	513	3.14e-07	55528	genus	Guillardia			0.004	0.00800729	2	0	0	0	1142505	Homoloaphlyctis polyrhiza	0.00800729	2	166479	no rank,Homoloaphlyctis polyrhiza JEL 142
2.815e-05	2	2	21	513	3.14e-07	55529	species	Guillardia theta			0.004	0.00800729	2	0	0	0	55197	Flavobacterium branchiophilum	0.00800729	2	1034807	no rank,Flavobacterium branchiophilum FL-15
1.408e-05	1	0	12	1	4.836e-07	554296	no rank	Apusozoa			0.004	0.00800089	2	0	0	0	28321	Amsacta moorei entomopoxvirus 'L'
1.408e-05	1	0	12	1	4.836e-07	172820	family	Apusomonadidae			0.008	0.008	1	0	0	0	1246459	Rhizobium sp. 2MFCol3.1
1.408e-05	1	0	12	1	4.836e-07	877559	genus	Thecamonas			0.008	0.008	1	0	0	0	658062	Candidatus Koribacter versatilis	0.008	1	204669	no rank,Candidatus Koribacter versatilis Ellin345
1.408e-05	1	0	12	1	4.836e-07	529818	species	Thecamonas trahens			0.004	0.00797198	2	0	0	0	5082	Penicillium roqueforti	0.00797198	2	1365484	no rank,Penicillium roqueforti FM164
1.408e-05	1	1	12	1	4.836e-07	461836	no rank	Thecamonas trahens ATCC 50062			0.004	0.00795307	2	0	0	0	927669	Pseudanabaena biceps	0.00795307	2	927668	no rank,Pseudanabaena biceps PCC 7429
1.408e-05	1	0	1	1	1.316e-08	2830	no rank	Haptophyceae			0.0079	0.00793651	1	0	0	0	509635	Pedobacter sp. V48
1.408e-05	1	0	1	1	1.316e-08	73020	order	Isochrysidales			0.0079	0.00793651	1	0	0	0	499229	Tepidanaerobacter acetatoxydans	0.00793651	1	1209989	no rank,Tepidanaerobacter acetatoxydans Re1
1.408e-05	1	0	1	1	1.316e-08	418966	family	Noelaerhabdaceae			0.004	0.00792779	2	0	0	0	29498	Vibrio tubiashii
1.408e-05	1	0	1	1	1.316e-08	2902	genus	Emiliania			0.0039	0.00786368	2	0	0	0	89924	Kwoniella heveanensis
1.408e-05	1	0	1	1	1.316e-08	2903	species	Emiliania huxleyi			0.0039	0.00784615	2	0	0	0	365349	Pelosinus fermentans	0.004	1	1149860	no rank,Pelosinus fermentans A11
1.408e-05	1	1	1	1	1.316e-08	280463	no rank	Emiliania huxleyi CCMP1516			0.0039	0.00784422	2	0	0	0	742723	Lachnospiraceae bacterium 2_1_46FAA
0.1322	9389	5	4770	80.6	1.853e-05	10239	superkingdom	Viruses			0.0039	0.00783286	2	0	0	0	108	Spirosoma linguale	0.00783286	2	504472	no rank,Spirosoma linguale DSM 74
0.1139	8093	0	1650	135	0.0002785	186616	no rank	environmental samples			0.0039	0.00781548	2	0	0	0	1226755	Paenibacillus sp. FSL R7-269
0.1139	8093	8093	1650	135	0.002068	239364	species	uncultured human fecal virus			0.0078	0.0078125	1	0	0	0	1232439	Clostridiales bacterium VE202-03
0.01099	781	0	2351	26.5	0.0005636	29258	no rank	ssDNA viruses			0.0078	0.0078125	1	0	0	0	624186	Blattabacterium sp. (Blattella germanica)	0.0078125	1	331104	no rank,Blattabacterium sp. (Blattella germanica) str. Bge
0.01099	781	0	2351	26.5	0.003128	10841	family	Microviridae			0.0078	0.0078125	1	0	0	0	493376	Chryseobacterium palustre	0.0078125	1	1121288	no rank,Chryseobacterium palustre DSM 21579
0.01099	781	0	2334	26.7	0.01476	1910950	subfamily	Bullavirinae			0.0078	0.0078125	1	0	0	0	53443	Blautia hydrogenotrophica	0.0078125	1	476272	no rank,Blautia hydrogenotrophica DSM 10507
0.01099	781	0	2333	26.7	0.03608	1910954	genus	Phix174microvirus			0.0078	0.0078125	1	0	0	0	1207075	Pseudomonas sp. UW4
0.01071	761	761	2050	30.2	0.05148	10847	species	Escherichia virus phiX174			0.0039	0.00780394	2	0	0	0	1563	Desulfosporosinus orientis	0.00780394	2	768706	no rank,Desulfosporosinus orientis DSM 765
0.0002815	20	0	283	1.01	0.01424	1910975	no rank	unclassified Phix174microvirus			0.0039	0.00778788	2	0	0	0	65672	Piriformospora indica	0.00778788	2	1109443	no rank,Piriformospora indica DSM 11827
0.0002815	20	3	283	1.01	0.01424	374840	species	Enterobacteria phage phiX174 sensu lato			0.0078	0.0077821	1	0	0	0	1009710	gamma proteobacterium SCGC AAA536-J20
2.815e-05	2	2	58	1	0.05079	10844	no rank	Enterobacteria phage S13			0.0039	0.0077594	2	0	0	0	938709	Bacteroidetes bacterium SCGC AAA027-N21
2.815e-05	2	2	14	1.07	0.1197	338119	no rank	Enterobacteria phage NC16			0.0078	0.00775194	1	0	0	0	375	Bradyrhizobium japonicum	0.00775194	1	1038866	no rank,Bradyrhizobium japonicum WSM2793
2.815e-05	2	2	4	1.75	0.006656	338113	no rank	Enterobacteria phage ID34			0.0039	0.00773767	2	0	0	0	218208	Desulfatibacillum aliphaticivorans	0.00773767	2	1121392	no rank,Desulfatibacillum aliphaticivorans DSM 15576
2.815e-05	2	2	5	1	0.007825	338118	no rank	Enterobacteria phage NC11			0.0077	0.00769231	1	0	0	0	78120	Succinispira mobilis	0.00769231	1	1069080	no rank,Succinispira mobilis DSM 6222
2.815e-05	2	2	2	1	0.001378	338111	no rank	Enterobacteria phage ID1			0.0077	0.00769231	1	0	0	0	397290	Lachnospiraceae bacterium A2
1.408e-05	1	1	33	1	0.01768	338126	no rank	Enterobacteria phage WA11			0.0038	0.00766295	2	0	0	0	360807	Roseburia inulinivorans	0.00766295	2	622312	no rank,Roseburia inulinivorans DSM 16841
1.408e-05	1	1	25	1	0.02185	1508658	no rank	Enterobacteria phage MED1			0.0038	0.00766284	2	0	0	0	1217713	Acinetobacter sp. NIPH 809
1.408e-05	1	1	13	1	0.03052	338122	no rank	Enterobacteria phage NC51			0.0038	0.00763403	2	0	0	0	188913	Cetobacterium somerae	0.00763403	2	1319815	no rank,Cetobacterium somerae ATCC BAA-474
1.408e-05	1	1	8	1	0.006639	338112	no rank	Enterobacteria phage ID22			0.0076	0.00763359	1	0	0	0	81824	Monosiga brevicollis	0.00763359	1	431895	no rank,Monosiga brevicollis MX1
1.408e-05	1	1	7	1	0.01174	338114	no rank	Enterobacteria phage ID45			0.0038	0.0076193	2	0	0	0	33043	Coprococcus eutactus	0.0076193	2	411474	no rank,Coprococcus eutactus ATCC 27759
1.408e-05	1	1	3	1	0.02419	338116	no rank	Enterobacteria phage NC5			0.0038	0.00760467	2	0	0	0	1202554	Cerataphis brasiliensis yeast-like symbiont
1.408e-05	1	1	1	1	0.001181	338123	no rank	Enterobacteria phage NC56			0.0038	0.00759016	2	0	0	0	5606	Saitoella complicata	0.00759016	2	698492	no rank,Saitoella complicata NRRL Y-17804
0.006827	485	0	173	56.3	9.132e-07	35237	no rank	dsDNA viruses, no RNA stage			0.0038	0.00757576	2	0	0	0	1295359	Pyrenochaeta sp. UM 256
0.006714	477	0	138	56.2	2.05e-05	10240	family	Poxviridae			0.0076	0.00757576	1	0	0	0	55802	Thermococcus barophilus	0.00757576	1	391623	no rank,Thermococcus barophilus MP
0.006714	477	0	138	56.2	2.52e-05	10241	subfamily	Chordopoxvirinae			0.0038	0.00757576	2	0	0	0	1170320	Candidatus Nitrosopumilus salaria	0.00757576	2	859350	no rank,Candidatus Nitrosopumilus salaria BD31
0.006714	477	0	138	56.2	0.0003434	40070	no rank	unclassified Chordopoxvirinae			0.0038	0.00757576	2	0	0	0	2190	Methanocaldococcus jannaschii	0.00757576	2	243232	no rank,Methanocaldococcus jannaschii DSM 2661
0.006714	477	477	138	56.2	0.001067	67082	species	BeAn 58058 virus			0.0076	0.00757576	1	0	0	0	749224	Human circular dsDNA virus associated with alcoholic cirrhosis
8.445e-05	6	0	33	59.5	2.768e-07	28883	order	Caudovirales			0.0076	0.00757576	1	0	0	0	310297	Bacteroides plebeius	0.00757576	1	484018	no rank,Bacteroides plebeius DSM 17135
5.63e-05	4	0	28	69.5	5.039e-07	10662	family	Myoviridae			0.0038	0.00757576	2	0	0	0	1354301	Clostridium sp. BL8
5.63e-05	4	0	22	88.1	4.66e-05	1198980	genus	Pbunavirus			0.0038	0.00757576	2	0	0	0	1307	Streptococcus suis	0.00378788	1	996306	no rank,Streptococcus suis R61
5.63e-05	4	0	22	88.1	0.0005182	2006179	species	Pseudomonas virus PB1			0.0038	0.00757576	2	0	0	0	130049	Paenibacillus dendritiformis	0.00757576	2	1131935	no rank,Paenibacillus dendritiformis C454
5.63e-05	4	4	22	88.1	0.188	1737464	no rank	Pbunalikevirus phiFenriz			0.0038	0.00757576	2	0	0	0	265425	Salinimonas chungwhensis	0.00757576	2	1123236	no rank,Salinimonas chungwhensis DSM 16280
2.815e-05	2	0	2	5	1.316e-07	10744	family	Podoviridae			0.0076	0.00757576	1	0	0	0	400946	Wohlfahrtiimonas chitiniclastica	0.00757576	1	1261130	no rank,Wohlfahrtiimonas chitiniclastica SH04
2.815e-05	2	0	1	7	2.785e-06	542836	subfamily	Picovirinae			0.0038	0.00757576	2	0	0	0	86104	Arenibacter latericius	0.00757576	2	1121012	no rank,Arenibacter latericius DSM 15913
2.815e-05	2	0	1	7	1.689e-05	1162303	no rank	unclassified Picovirinae			0.0038	0.00757576	2	0	0	0	4956	Zygosaccharomyces rouxii	0.00757576	2	559307	no rank,Zygosaccharomyces rouxii CBS 732
2.815e-05	2	2	1	7	8.717e-05	1958907	species	Staphylococcus phage Andhra			0.0076	0.00757576	1	0	0	0	749413	Deep-sea thermophilic phage D6E
2.815e-05	2	0	2	9	1.503e-07	51368	no rank	unclassified dsDNA viruses			0.0076	0.00757576	1	0	0	0	1694	Bifidobacterium pseudolongum	0.00757576	1	1280701	no rank,Bifidobacterium pseudolongum AGR2145
2.815e-05	2	0	2	9	4.977e-07	1977630	subfamily	Klosneuvirinae			0.0038	0.00757576	2	0	0	0	28134	Prevotella oralis
2.815e-05	2	0	2	9	2.982e-06	1977632	genus	Indivirus			0.0038	0.00757576	2	0	0	0	79209	Desulfosporosinus meridiei	0.00757576	2	768704	no rank,Desulfosporosinus meridiei DSM 13257
2.815e-05	2	2	2	9	2.982e-06	1977633	species	Indivirus ILV1			0.0038	0.00757576	2	0	0	0	631	Yersinia intermedia	0.00757576	2	349965	no rank,Yersinia intermedia ATCC 29909
0.0002534	18	0	442	2	0.0003853	35268	no rank	Retro-transcribing viruses			0.0076	0.00757576	1	1	0	0	29518	Borrelia afzelii	0.00757576	1	445986	no rank,Borrelia afzelii ACA-1
0.0002534	18	0	442	2	0.0008552	11632	family	Retroviridae			0.0038	0.00757576	2	0	0	0	59893	Paenibacillus peoriae	0.00757576	2	1087481	no rank,Paenibacillus peoriae KCTC 3763
0.0002534	18	0	442	2	0.01332	35276	no rank	unclassified Retroviridae			0.0038	0.00757576	2	0	0	0	265606	Rhodopirellula baltica	0.00378788	1	993517	no rank,Rhodopirellula baltica SH28
0.0002534	18	0	442	2	0.2664	206037	no rank	Human endogenous retroviruses			0.0076	0.00757576	1	0	0	0	1048207	Escherichia phage phiEB49
0.0002534	18	0	442	2	0.2664	45617	species	Human endogenous retrovirus K			0.0038	0.00757576	2	0	0	0	1318	Streptococcus parasanguinis	0.00378788	1	1114965	no rank,Streptococcus parasanguinis FW213
0.0002534	18	18	442	2	0.2664	166122	no rank	Human endogenous retrovirus K113			0.0038	0.00757576	2	0	0	0	13373	Burkholderia mallei	0.00378788	1	1382519	no rank,Burkholderia mallei China_7
9.853e-05	7	0	14	4.07	9.497e-07	12333	no rank	unclassified bacterial viruses			0.0038	0.00757576	2	0	0	0	29449	Rhizobium etli
9.853e-05	7	7	13	4.31	0.0002442	1969841	species	Proteus phage vB_PmiS-TH			0.0038	0.00757576	2	0	0	0	245174	Wallemia ichthyophaga	0.00757576	2	1299270	no rank,Wallemia ichthyophaga EXF-994
0.0001267	9	0	30	7.47	0.03125	28384	no rank	other sequences			0.0076	0.00757576	1	0	0	0	27292	Saccharomyces pastorianus	0.00757576	1	520522	no rank,Saccharomyces pastorianus Weihenstephan 34/70
0.0001267	9	0	30	7.47	0.03125	81077	no rank	artificial sequences			0.0038	0.00757576	2	0	0	0	287	Pseudomonas aeruginosa
0.0001267	9	0	30	7.47	0.03125	1511030	no rank	synthetic phages			0.0038	0.00757576	2	0	0	0	43662	Pseudoalteromonas piscicida
0.0001267	9	9	30	7.47	0.03125	1246486	species	synthetic Enterobacteria phage phiX174.1f			0.0038	0.00756146	2	0	0	0	125627	Thiothrix flexilis	0.00756146	2	1123400	no rank,Thiothrix flexilis DSM 14609
											0.0038	0.00756146	2	0	0	0	2134	Spiroplasma melliferum
											0.0075	0.0075188	1	0	0	0	1007119	gamma proteobacterium SCGC AAA076-P13
											0.0075	0.0075188	1	0	0	0	715	Actinobacillus pleuropneumoniae
											0.0075	0.0075188	1	0	0	0	283686	Kosakonia radicincitans	0.0075188	1	1177180	no rank,Kosakonia radicincitans DSM 16656
											0.0075	0.00746269	1	0	0	0	155194	Bartonella bovis	0.00746269	1	1094492	no rank,Bartonella bovis m02
											0.0075	0.00746269	1	0	0	0	401638	Paenibacillus taiwanensis	0.00746269	1	1122926	no rank,Paenibacillus taiwanensis DSM 18679
											0.0074	0.00740741	1	0	0	0	360911	Exiguobacterium sp. AT1b
											0.0074	0.00735294	1	0	0	0	61598	Lamprocystis purpurea	0.00735294	1	765909	no rank,Lamprocystis purpurea DSM 4197
											0.0074	0.00735294	1	0	0	0	379896	Paenibacillus fonticola	0.00735294	1	1122918	no rank,Paenibacillus fonticola DSM 21315
											0.0073	0.00729927	1	0	0	0	320841	Staphylococcus phage EW
											0.0072	0.00724638	1	0	0	0	109790	Lactobacillus jensenii
											0.0072	0.00719424	1	0	0	0	2736	Verrucomicrobium spinosum	0.00719424	1	240016	no rank,Verrucomicrobium spinosum DSM 4136
											0.0071	0.00714286	1	0	0	0	1217699	Acinetobacter sp. CIP 110321
											0.0071	0.00714286	1	0	0	0	28174	Vibrio ordalii	0.00714286	1	617133	no rank,Vibrio ordalii FS-238
											0.007	0.00704225	1	0	0	0	11103	Hepatitis C virus	0.00704225	1	31647	no rank,Hepatitis C virus subtype 1b
											0.007	0.00704225	1	0	0	0	37692	Candidatus Phytoplasma mali
											0.007	0.00704225	1	0	0	0	1160721	Ruminococcus sp. 80/3
											0.007	0.00704225	1	0	0	0	939857	Marinimicrobia bacterium SCGC AAA298-D23
											0.007	0.00699301	1	0	0	0	423605	Elusimicrobium minutum	0.00699301	1	445932	no rank,Elusimicrobium minutum Pei191
											0.007	0.00699301	1	0	0	0	558169	Lentibacillus jeotgali
											0.0069	0.00694444	1	0	0	0	37328	Nocardia carnea	0.00694444	1	1206726	no rank,Nocardia carnea NBRC 14403
											0.0069	0.00689655	1	0	0	0	658655	Lachnospiraceae bacterium 1_4_56FAA
											0.0068	0.00684932	1	0	0	0	1134474	Cellvibrio sp. BR
											0.0068	0.00684932	1	0	0	0	569153	Prochlorococcus sp. W4
											0.0068	0.00684932	1	0	0	0	290053	Bacteroides helcogenes	0.00684932	1	693979	no rank,Bacteroides helcogenes P 36-108
											0.0068	0.00684932	1	0	0	0	89184	Ruegeria pomeroyi	0.00684932	1	246200	no rank,Ruegeria pomeroyi DSS-3
											0.0068	0.00680272	1	0	0	0	1280679	Butyrivibrio sp. VCB2006
											0.0068	0.00680272	1	0	0	0	220812	Tomato leaf curl betasatellite
											0.0068	0.00680272	1	0	0	0	1245603	Proteobacteria bacterium JGI 0000113-P07
											0.0068	0.00680272	1	0	0	0	713887	Candidatus Atelocyanobacterium thalassa
											0.0068	0.00675676	1	0	0	0	13335	Anaerobiospirillum succiniciproducens	0.00675676	1	1120988	no rank,Anaerobiospirillum succiniciproducens DSM 6400
											0.0068	0.00675676	1	0	0	0	699245	Clostridiales genomosp. BVAB3	0.00675676	1	699246	no rank,Clostridiales genomosp. BVAB3 str. UPII9-5
											0.0067	0.00671141	1	0	0	0	886	Thermodesulfobacterium thermophilum	0.00671141	1	1123373	no rank,Thermodesulfobacterium thermophilum DSM 1276
											0.0067	0.00671141	1	0	0	0	322019	Acanthocystis turfacea Chlorella virus 1
											0.0067	0.00666667	1	0	0	0	210408	Thiorhodococcus drewsii	0.00666667	1	765913	no rank,Thiorhodococcus drewsii AZ1
											0.0067	0.00666667	1	0	0	0	251535	Candidatus Blochmannia vafer	0.00666667	1	859654	no rank,Candidatus Blochmannia vafer str. BVAF
											0.0067	0.00666667	1	0	0	0	36834	Clostridium celatum	0.00666667	1	545697	no rank,Clostridium celatum DSM 1785
											0.0067	0.00666667	1	0	0	0	231447	Desulfobulbus japonicus	0.00666667	1	1121403	no rank,Desulfobulbus japonicus DSM 18378
											0.0067	0.00666667	1	0	0	0	330922	Psychrobacter cryohalolentis	0.00666667	1	335284	no rank,Psychrobacter cryohalolentis K5
											0.0067	0.00666667	1	0	0	0	5667	Leishmania aethiopica
											0.0067	0.00666667	1	0	0	0	281361	Flavobacterium denitrificans	0.00666667	1	1121888	no rank,Flavobacterium denitrificans DSM 15936
											0.0067	0.00666667	1	0	0	0	291112	Photorhabdus asymbiotica
											0.0067	0.00666667	1	0	0	0	143361	Filifactor alocis	0.00666667	1	546269	no rank,Filifactor alocis ATCC 35896
											0.0066	0.00662252	1	0	0	0	367336	Rhodobacterales bacterium HTCC2255
											0.0066	0.00662252	1	0	0	0	351091	Oscillibacter valericigenes	0.00662252	1	693746	no rank,Oscillibacter valericigenes Sjm18-20
											0.0066	0.00662252	1	0	0	0	457412	Ruminococcus sp. 5_1_39BFAA
											0.0066	0.00657895	1	0	0	0	676517	Diplorickettsia massiliensis	0.00657895	1	1156986	no rank,Diplorickettsia massiliensis 20B
											0.0066	0.00657895	1	0	0	0	1206777	Pseudomonas sp. Lz4W
											0.0065	0.00653595	1	0	0	0	756892	Acinetobacter indicus
											0.0065	0.00653595	1	0	0	0	1078089	Bacteroides sp. HPS0048
											0.0065	0.00653595	1	0	0	0	1432313	Candidatus Latescibacter anaerobius	0.00653595	1	910047	no rank,Candidatus Latescibacter anaerobius SCGC AAA252-E07
											0.0065	0.00653595	1	0	0	0	156578	Alteromonadales bacterium TW-7
											0.0065	0.00649351	1	0	0	0	205844	Novosphingobium pentaromativorans	0.00649351	1	1088721	no rank,Novosphingobium pentaromativorans US6-1
											0.0065	0.00649351	1	0	0	0	215467	Sphaerulina populicola	0.00649351	1	1136490	no rank,Sphaerulina populicola P02.02b
											0.0065	0.00645161	1	0	0	0	944481	Hippea sp. KM1
											0.0065	0.00645161	1	0	0	0	847	Oxalobacter formigenes	0.00645161	1	556268	no rank,Oxalobacter formigenes HOxBLS
											0.0064	0.00641026	1	0	0	0	40214	Acinetobacter johnsonii	0.00641026	1	575586	no rank,Acinetobacter johnsonii SH046
											0.0064	0.00641026	1	0	0	0	1615	Weissella halotolerans	0.00641026	1	1123500	no rank,Weissella halotolerans DSM 20190
											0.0064	0.00641026	1	0	0	0	1114179	Pseudomonas phage tf
											0.0064	0.00641026	1	0	0	0	1325472	halophilic archaeon J07HX5
											0.0064	0.00641026	1	0	0	0	204038	Dickeya dadantii
											0.0064	0.00641026	1	0	0	0	938633	alpha proteobacterium SCGC AAA027-L15
											0.0064	0.00641026	1	0	0	0	39791	Corynebacterium glucuronolyticum
											0.0064	0.00636943	1	0	0	0	1029823	Acinetobacter sp. P8-3-8
											0.0064	0.00636943	1	0	0	0	257440	Pleomorphomonas koreensis	0.00636943	1	1122962	no rank,Pleomorphomonas koreensis DSM 23070
											0.0064	0.00636943	1	0	0	0	43595	Halanaerobium saccharolyticum	0.00636943	1	1293054	no rank,Halanaerobium saccharolyticum subsp. saccharolyticum DSM 6643
											0.0063	0.00632911	1	0	0	0	1207041	Idiomarina xiamenensis	0.00632911	1	740709	no rank,Idiomarina xiamenensis 10-D-4
											0.0063	0.00632911	1	0	0	0	29343	Clostridium cellulosi	0.00632911	1	1367212	no rank,Clostridium cellulosi CS-4-4
											0.0063	0.00632911	1	0	0	0	754519	Microvirga lupini
											0.0063	0.00632911	1	0	0	0	58138	Desulfotomaculum acetoxidans	0.00632911	1	485916	no rank,Desulfotomaculum acetoxidans DSM 771
											0.0063	0.00632911	1	0	0	0	312277	Flavobacterium indicum	0.00632911	1	1094466	no rank,Flavobacterium indicum GPTSA100-9
											0.0063	0.00632911	1	0	0	0	651305	Acinetobacter sp. GG2
											0.0063	0.00628931	1	0	0	0	1034346	Dielma fastidiosa
											0.0063	0.00628931	1	0	0	0	1465766	Paenibacillus senegalensis	0.00628931	1	1033743	no rank,Paenibacillus senegalensis JC66
											0.0063	0.00628931	1	0	0	0	939714	Gemmatimonadetes bacterium SCGC AAA240-J22
											0.0063	0.00628931	1	0	0	0	1298899	Euryarchaeota archaeon SCGC AAA287-I03
											0.0063	0.00625	1	0	0	0	154288	Turicibacter sanguinis	0.00625	1	702450	no rank,Turicibacter sanguinis PC909
											0.0063	0.00625	1	0	0	0	33056	Candidatus Kinetoplastibacterium crithidii
											0.0063	0.00625	1	0	0	0	1210884	Gemmata sp. IIL30
											0.0063	0.00625	1	0	0	0	102232	Gloeocapsa sp. PCC 73106
											0.0062	0.00621118	1	0	0	0	154621	Enterococcus phoeniculicola	0.00621118	1	1158610	no rank,Enterococcus phoeniculicola ATCC BAA-412
											0.0062	0.00621118	1	0	0	0	1380384	Tenacibaculum sp. 47A_GOM-205m
											0.0062	0.00621118	1	0	0	0	56426	Bartonella clarridgeiae
											0.0062	0.00621118	1	0	0	0	37919	Rhodococcus opacus	0.00621118	1	543736	no rank,Rhodococcus opacus PD630
											0.0062	0.00617284	1	0	0	0	28034	Sulfobacillus thermosulfidooxidans	0.00617284	1	1214914	no rank,Sulfobacillus thermosulfidooxidans str. Cutipay
											0.0062	0.00617284	1	0	0	0	47715	Lactobacillus rhamnosus	0.00617284	1	1318634	no rank,Lactobacillus rhamnosus LOCK908
											0.0062	0.00617284	1	0	0	0	342949	Pyrococcus sp. NA2
											0.0061	0.00613497	1	0	0	0	1007121	Marinimicrobia bacterium SCGC AAA160-B08
											0.0061	0.00613497	1	0	0	0	48291	Rhizobium sp. BR816
											0.0061	0.00613497	1	0	0	0	1242866	Thermoplasmatales archaeon SCGC AB-540-F20
											0.0061	0.00613497	1	0	0	0	340486	Candidatus Prevotella conceptionensis	0.00613497	1	1197728	no rank,Candidatus Prevotella conceptionensis 9403948
											0.0061	0.00609756	1	0	0	0	106	Runella slithyformis
											0.0061	0.00609756	1	0	0	0	226504	Algoriphagus mannitolivorans	0.00609756	1	1120965	no rank,Algoriphagus mannitolivorans DSM 15301
											0.0061	0.00609756	1	0	0	0	53419	Treponema socranskii	0.00609756	1	1125701	no rank,Treponema socranskii subsp. paredis ATCC 35535
											0.0061	0.00609756	1	0	0	0	228745	Thermovibrio ammonificans	0.00609756	1	648996	no rank,Thermovibrio ammonificans HB-1
											0.0061	0.00606061	1	0	0	0	1321783	Peptostreptococcaceae bacterium oral taxon 113	0.00606061	1	1321784	no rank,Peptostreptococcaceae bacterium oral taxon 113 str. W5053
											0.006	0.0060241	1	0	0	0	1131275	gamma proteobacterium SCGC AB-629-K02
											0.006	0.0060241	1	0	0	0	400668	Marinomonas sp. MWYL1
											0.006	0.00598802	1	0	0	0	1298855	Novosphingobium sp. B-7
											0.006	0.00598802	1	0	0	0	745717	Olleya sp. VCSA23
											0.006	0.00598802	1	0	0	0	1144325	Pseudomonas sp. GM21
											0.006	0.00595238	1	1	0	0	1273132	Liberibacter crescens	0.00595238	1	1215343	no rank,Liberibacter crescens BT-1
											0.006	0.00595238	1	0	0	0	266	Paracoccus denitrificans	0.00595238	1	318586	no rank,Paracoccus denitrificans PD1222
											0.0059	0.00591716	1	0	0	0	1104603	Atribacteria bacterium JGI 0000079-L04
											0.0059	0.00591716	1	0	0	0	56	Sorangium cellulosum	0.00591716	1	1254432	no rank,Sorangium cellulosum So0157-2
											0.0059	0.00591716	1	0	0	0	1034769	Paenibacillus sp. HW567
											0.0059	0.00591716	1	0	0	0	551788	Caldicoprobacter oshimai	0.00591716	1	1304880	no rank,Caldicoprobacter oshimai DSM 21659
											0.0059	0.00591716	1	0	0	0	1404	Bacillus megaterium	0.00591716	1	1138452	no rank,Bacillus megaterium NCT-2
											0.0059	0.00591716	1	0	0	0	189753	Bradyrhizobium sp. Ec3.3
											0.0059	0.00588235	1	0	0	0	1009423	Verrucomicrobia bacterium SCGC AAA168-F10
											0.0059	0.00588235	1	0	0	0	76020	Amycolatopsis alba	0.00588235	1	1125972	no rank,Amycolatopsis alba DSM 44262
											0.0058	0.00584795	1	0	0	0	65093	Halothece sp. PCC 7418
											0.0058	0.00584795	1	0	0	0	282685	Nocardia jiangxiensis	0.00584795	1	1206731	no rank,Nocardia jiangxiensis NBRC 101359
											0.0058	0.00584795	1	0	0	0	167	Treponema succinifaciens	0.00584795	1	869209	no rank,Treponema succinifaciens DSM 2489
											0.0058	0.00584795	1	0	0	0	143393	[Eubacterium] sulci	0.00584795	1	888727	no rank,Eubacterium sulci ATCC 35585
											0.0058	0.00581395	1	0	0	0	1176	Aphanizomenon flos-aquae	0.00581395	1	284502	no rank,Aphanizomenon flos-aquae NIES-81
											0.0058	0.00581395	1	0	0	0	391593	Roseobacter sp. CCS2
											0.0058	0.00581395	1	0	0	0	928210	Bartonella sp. R4(2010)
											0.0058	0.00581395	1	0	0	0	261299	[Clostridium] bartlettii
											0.0058	0.00581395	1	0	0	0	434085	gamma proteobacterium IMCC2047
											0.0058	0.00581395	1	0	0	0	939301	alpha proteobacterium SCGC AAA015-O19
											0.0058	0.00578035	1	0	0	0	284016	Phenylobacterium zucineum	0.00578035	1	450851	no rank,Phenylobacterium zucineum HLK1
											0.0058	0.00578035	1	0	0	0	227945	Lactobacillus ultunensis	0.00578035	1	525365	no rank,Lactobacillus ultunensis DSM 16047
											0.0058	0.00578035	1	0	0	0	182262	Agarivorans albus	0.00578035	1	1331007	no rank,Agarivorans albus MKT 106
											0.0057	0.00574713	1	0	0	0	106654	Acinetobacter nosocomialis	0.00574713	1	1221296	no rank,Acinetobacter nosocomialis TG19596
											0.0057	0.00571429	1	0	0	0	51123	Eubacterium saphenum	0.00571429	1	592031	no rank,Eubacterium saphenum ATCC 49989
											0.0057	0.00571429	1	0	0	0	549169	Pseudogulbenkiania ferrooxidans	0.00571429	1	1388764	no rank,Pseudogulbenkiania ferrooxidans EGD-HP2
											0.0057	0.00571429	1	0	0	0	28172	Vibrio metschnikovii	0.00571429	1	675813	no rank,Vibrio metschnikovii CIP 69.14
											0.0057	0.00568182	1	0	0	0	1345	Streptococcus ferus	0.00568182	1	1123303	no rank,Streptococcus ferus DSM 20646
											0.0057	0.00568182	1	0	0	0	1232449	Clostridiales bacterium VE202-08
											0.0057	0.00568182	1	0	0	0	431596	Paenibacillus ginsengihumi	0.00568182	1	1122919	no rank,Paenibacillus ginsengihumi DSM 21568
											0.0056	0.00564972	1	0	0	0	936550	Atopobium sp. BS2
											0.0056	0.00564972	1	0	0	0	551947	Bradyrhizobium sp. STM 3843
											0.0056	0.00564972	1	0	0	0	2369	Arhodomonas aquaeolei	0.00564972	1	1121016	no rank,Arhodomonas aquaeolei DSM 8974
											0.0056	0.00564972	1	0	0	0	1247	Oenococcus oeni
											0.0056	0.00564972	1	0	0	0	613198	Prochlorococcus sp. W7
											0.0056	0.00561798	1	0	0	0	940614	Granulicella mallensis	0.00561798	1	682795	no rank,Granulicella mallensis MP5ACTX8
											0.0056	0.00561798	1	0	0	0	192	Azospirillum brasilense	0.00561798	1	1262469	no rank,Azospirillum brasilense FP2
											0.0056	0.00558659	1	0	0	0	246787	Bacteroides cellulosilyticus	0.00558659	1	997874	no rank,Bacteroides cellulosilyticus CL02T12C19
											0.0056	0.00558659	1	0	0	0	1128427	filamentous cyanobacterium ESFC-1
											0.0056	0.00555556	1	0	0	0	69966	Macrococcus caseolyticus	0.00555556	1	458233	no rank,Macrococcus caseolyticus JCSC5402
											0.0056	0.00555556	1	0	0	0	111781	Leptolyngbya sp. PCC 7376
											0.0056	0.00555556	1	0	0	0	1449	Amphibacillus xylanus	0.00555556	1	698758	no rank,Amphibacillus xylanus NBRC 15112
											0.0056	0.00555556	1	0	0	0	207954	Neptuniibacter caesariensis
											0.0055	0.00552486	1	0	0	0	626938	Succinatimonas hippei	0.00552486	1	762983	no rank,Succinatimonas hippei YIT 12066
											0.0055	0.00549451	1	0	0	0	415	Methylobacter luteus	0.00549451	1	1095552	no rank,Methylobacter luteus IMV-B-3098
											0.0055	0.00549451	1	0	0	0	447454	candidate division TM7 single-cell isolate TM7a
											0.0055	0.00549451	1	0	0	0	821	Bacteroides vulgatus	0.00549451	1	997891	no rank,Bacteroides vulgatus CL09T03C04
											0.0055	0.00549451	1	0	0	0	1312959	Arthrobacter sp. H14
											0.0055	0.00549451	1	0	0	0	483937	Paenibacillus riograndensis	0.00549451	1	1073571	no rank,Paenibacillus riograndensis SBR5
											0.0055	0.00549451	1	0	0	0	102134	Desulfotomaculum gibsoniae	0.00549451	1	767817	no rank,Desulfotomaculum gibsoniae DSM 7213
											0.0055	0.00546448	1	0	0	0	263909	Gordonia araii	0.00546448	1	1073574	no rank,Gordonia araii NBRC 100433
											0.0055	0.00546448	1	0	0	0	28136	Prevotella oulorum	0.00546448	1	702438	no rank,Prevotella oulorum F0390
											0.0055	0.00546448	1	0	0	0	1019	Capnocytophaga sputigena	0.00546448	1	553177	no rank,Capnocytophaga sputigena ATCC 33612
											0.0055	0.00546448	1	0	0	0	1350429	Cyclobacterium qasimii	0.00546448	1	641524	no rank,Cyclobacterium qasimii M12-11B
											0.0054	0.00543478	1	0	0	0	33992	Rickettsia rhipicephali	0.00543478	1	1105113	no rank,Rickettsia rhipicephali str. 3-7-female6-CWPP
											0.0054	0.00543478	1	0	0	0	759620	Weissella ceti	0.00543478	1	1238674	no rank,Weissella ceti NC36
											0.0054	0.00543478	1	0	0	0	228955	Arenibacter certesii	0.00543478	1	1121011	no rank,Arenibacter certesii DSM 19833
											0.0054	0.00540541	1	0	0	0	1201290	Bacteriovorax sp. BAL6_X
											0.0054	0.00540541	1	0	0	0	1184387	Mesotoga prima	0.00540541	1	660470	no rank,Mesotoga prima MesG1.Ag.4.2
											0.0054	0.00540541	1	0	0	0	150829	Treponema azotonutricium	0.00540541	1	545695	no rank,Treponema azotonutricium ZAS-9
											0.0054	0.00537634	1	0	0	0	1097	Chlorobaculum tepidum	0.00537634	1	194439	no rank,Chlorobium tepidum TLS
											0.0054	0.00537634	1	0	0	0	872326	Lactobacillus sp. 66c
											0.0054	0.00537634	1	0	0	0	939296	alpha proteobacterium SCGC AAA015-N04
											0.0054	0.00537634	1	0	0	0	136992	Methylosarcina lacus	0.00537634	1	1114263	no rank,Methylosarcina lacus LW14
											0.0054	0.00537634	1	0	0	0	75906	Thermocrinis ruber	0.00537634	1	932678	no rank,Thermocrinis ruber DSM 12173
											0.0053	0.00534759	1	0	0	0	53345	Enterococcus durans
											0.0053	0.00534759	1	0	0	0	913331	SAR324 cluster bacterium SCGC AAA240-J09
											0.0053	0.00534759	1	0	0	0	1158173	Thioalkalivibrio sp. ALE17
											0.0053	0.00534759	1	0	0	0	469610	Burkholderiales bacterium 1_1_47
											0.0053	0.00531915	1	0	0	0	344881	Flavobacterium soli	0.00531915	1	1121897	no rank,Flavobacterium soli DSM 19725
											0.0053	0.00531915	1	0	0	0	120017	Ustilago hordei	0.00531915	1	1128400	no rank,Ustilago hordei Uh4857-4
											0.0053	0.00531915	1	0	0	0	169050	Gelidibacter mesophilus	0.00531915	1	1121912	no rank,Gelidibacter mesophilus DSM 14095
											0.0053	0.00529101	1	0	0	0	1354	Enterococcus hirae
											0.0053	0.00526316	1	0	0	0	70799	Nodularia spumigena	0.00526316	1	313624	no rank,Nodularia spumigena CCY9414
											0.0053	0.00526316	1	0	0	0	1151061	Tsukamurella sp. 1534
											0.0053	0.00526316	1	0	0	0	44676	Geothrix fermentans	0.00526316	1	1121920	no rank,Geothrix fermentans DSM 14018
											0.0052	0.0052356	1	0	0	0	1377	Aerococcus viridans	0.0052356	1	655812	no rank,Aerococcus viridans ATCC 11563
											0.0052	0.0052356	1	0	0	0	1211115	Chelatococcus sp. GW1
											0.0052	0.0052356	1	0	0	0	119484	Syntrophobacter fumaroxidans	0.0052356	1	335543	no rank,Syntrophobacter fumaroxidans MPOB
											0.0052	0.0052356	1	0	0	0	2151	Mesoplasma florum	0.0052356	1	265311	no rank,Mesoplasma florum L1
											0.0052	0.0052356	1	0	0	0	28130	Prevotella disiens
											0.0052	0.0052356	1	0	0	0	380174	Cohnella laeviribosi	0.0052356	1	1121346	no rank,Cohnella laeviribosi DSM 21336
											0.0052	0.0052356	1	0	0	0	47760	Streptomyces aurantiacus	0.0052356	1	1286094	no rank,Streptomyces aurantiacus JA 4570
											0.0052	0.0052356	1	0	0	0	51363	Mycoplasma auris	0.0052356	1	1188233	no rank,Mycoplasma auris 15026
											0.0052	0.00520833	1	0	0	0	386487	Candidatus Ruthia magnifica
											0.0052	0.00520833	1	0	0	0	971	Selenomonas ruminantium	0.00520833	1	1280706	no rank,Selenomonas ruminantium subsp. ruminantium ATCC 12561
											0.0052	0.00520833	1	0	0	0	286730	Alkaliflexus imshenetskii	0.00520833	1	927658	no rank,Alkaliflexus imshenetskii DSM 15055
											0.0052	0.00518135	1	0	0	0	58839	Encephalitozoon intestinalis	0.00518135	1	876142	no rank,Encephalitozoon intestinalis ATCC 50506
											0.0052	0.00518135	1	0	0	0	755731	Clostridium sp. BNL1100
											0.0052	0.00518135	1	0	0	0	92950	Cladosporium sphaerospermum	0.00518135	1	1151026	no rank,Cladosporium sphaerospermum UM 843
											0.0052	0.00518135	1	0	0	0	51541	Spraguea lophii	0.00518135	1	1358809	no rank,Spraguea lophii 42_110
											0.0052	0.00515464	1	0	0	0	359110	Pseudomonas extremaustralis	0.00515464	1	1117958	no rank,Pseudomonas extremaustralis 14-3 substr. 14-3b
											0.0051	0.00512821	1	0	0	0	255616	Haloferax sulfurifontis	0.00512821	1	662480	no rank,Haloferax sulfurifontis ATCC BAA-897
											0.0051	0.00512821	1	0	0	0	327275	Shewanella sp. HN-41
											0.0051	0.00512821	1	0	0	0	1321785	Selenomonas sp. oral taxon 892	0.00512821	1	1321786	no rank,Selenomonas sp. oral taxon 892 str. F0426
											0.0051	0.00512821	1	0	0	0	121723	Photobacterium sp. SKA34
											0.0051	0.00510204	1	0	0	0	2221	Methanolobus tindarius	0.00510204	1	1090322	no rank,Methanolobus tindarius DSM 2278
											0.0051	0.00510204	1	0	0	0	885581	Desulfosporosinus acidiphilus	0.00510204	1	646529	no rank,Desulfosporosinus acidiphilus SJ4
											0.0051	0.00510204	1	0	0	0	1196095	Gilliamella apicola
											0.0051	0.00510204	1	0	0	0	796941	Peptostreptococcaceae bacterium OBRC8
											0.0051	0.00507614	1	0	0	0	2261	Pyrococcus furiosus
											0.0051	0.00507614	1	0	0	0	310037	Acaryochloris sp. CCMEE 5410
											0.0051	0.00507614	1	0	0	0	44250	Paenibacillus alvei	0.00507614	1	1206781	no rank,Paenibacillus alvei DSM 29
											0.0051	0.00507614	1	0	0	0	5272	Microbotryum violaceum	0.00507614	1	683840	no rank,Microbotryum violaceum p1A1 Lamole
											0.0051	0.00507614	1	0	0	0	291176	Bartonella melophagi	0.00507614	1	1094557	no rank,Bartonella melophagi K-2C
											0.0051	0.00507614	1	0	0	0	1209355	Acinetobacter sp. MDS7A
											0.0051	0.00507614	1	0	0	0	270250	Bartonella rattimassiliensis	0.00507614	1	1094556	no rank,Bartonella rattimassiliensis 15908
											0.0051	0.00507614	1	0	0	0	283734	Staphylococcus pseudintermedius	0.00507614	1	1286307	no rank,Staphylococcus pseudintermedius K7
											0.0051	0.00507614	1	0	0	0	28175	Vibrio orientalis	0.00507614	1	675816	no rank,Vibrio orientalis CIP 102891 = ATCC 33934
											0.0051	0.00505051	1	0	0	0	1175306	Herbaspirillum sp. GW103
											0.0051	0.00505051	1	0	0	0	395962	Cyanothece sp. PCC 8802
											0.0051	0.00505051	1	0	0	0	1293572	Mythimna separata entomopoxvirus 'L'
											0.0051	0.00505051	1	0	0	0	1116375	Vibrio sp. EJY3
											0.0051	0.00505051	1	0	0	0	1173024	Fischerella sp. PCC 9605
											0.0051	0.00505051	1	0	0	0	1341	Streptococcus ratti	0.00505051	1	699248	no rank,Streptococcus ratti FA-1 = DSM 20564
											0.005	0.00502513	1	0	0	0	1161401	Maricaulis sp. JL2009
											0.005	0.00502513	1	0	0	0	1287292	Mesorhizobium sp. LSHC420B00
											0.005	0.00502513	1	0	0	0	37453	Polaribacter franzmannii	0.00502513	1	1248440	no rank,Polaribacter franzmannii ATCC 700399
											0.005	0.00502513	1	0	0	0	5548	Trichoderma longibrachiatum	0.00502513	1	1234776	no rank,Trichoderma longibrachiatum SMF2
											0.005	0.005	1	0	0	0	373	Agrobacterium vitis	0.005	1	311402	no rank,Agrobacterium vitis S4
											0.005	0.005	1	0	0	0	508869	Bradyrhizobium genosp. SA-4	0.005	1	936455	no rank,Bradyrhizobium genosp. SA-4 str. CB756
											0.005	0.005	1	0	0	0	1217718	Cupriavidus sp. BIS7
											0.005	0.005	1	0	0	0	238015	Lactobacillus vini	0.005	1	1133569	no rank,Lactobacillus vini DSM 20605
											0.005	0.00497512	1	0	0	0	291644	Bacteroides salyersiae
											0.005	0.00495049	1	0	0	0	863	Syntrophomonas wolfei	0.00495049	1	335541	no rank,Syntrophomonas wolfei subsp. wolfei str. Goettingen G311
											0.0049	0.00492611	1	0	0	0	1095771	Ruminococcus sp. JC304
											0.0049	0.00492611	1	0	0	0	420402	Marinobacterium rhizophilum	0.00492611	1	1122202	no rank,Marinobacterium rhizophilum DSM 18822
											0.0049	0.00490196	1	0	0	0	202747	Sulfurimonas autotrophica	0.00490196	1	563040	no rank,Sulfurimonas autotrophica DSM 16294
											0.0049	0.00490196	1	0	0	0	188908	Oleispira antarctica	0.00490196	1	698738	no rank,Oleispira antarctica RB-8
											0.0049	0.00490196	1	0	0	0	61624	Paenibacillus mucilaginosus	0.00490196	1	997761	no rank,Paenibacillus mucilaginosus K02
											0.0049	0.00487805	1	0	0	0	29388	Staphylococcus capitis
											0.0049	0.00487805	1	0	0	0	111501	Muricauda ruestringensis	0.00487805	1	886377	no rank,Muricauda ruestringensis DSM 13258
											0.0049	0.00487805	1	0	0	0	313612	Lyngbya sp. PCC 8106
											0.0049	0.00485437	1	0	0	0	213185	Methanotorris formicicus	0.00485437	1	647171	no rank,Methanotorris formicicus Mc-S-70
											0.0049	0.00485437	1	0	0	0	49338	Desulfitobacterium hafniense	0.00485437	1	272564	no rank,Desulfitobacterium hafniense DCB-2
											0.0049	0.00485437	1	0	0	0	54076	Thermococcus zilligii	0.00485437	1	1151117	no rank,Thermococcus zilligii AN1
											0.0049	0.00485437	1	0	0	0	305900	Endozoicomonas elysicola	0.00485437	1	1121862	no rank,Endozoicomonas elysicola DSM 22380
											0.0049	0.00485437	1	0	0	0	37108	Meleagrid herpesvirus 1
											0.0049	0.00485437	1	0	0	0	566037	Saccharomycetaceae sp. 'Ashbya aceri'
											0.0049	0.00485437	1	0	0	0	288	Pseudoalteromonas atlantica	0.00485437	1	342610	no rank,Pseudoalteromonas atlantica T6c
											0.0048	0.00483092	1	0	0	0	2180	Methanothermus fervidus	0.00483092	1	523846	no rank,Methanothermus fervidus DSM 2088
											0.0048	0.00483092	1	0	0	0	543913	beta proteobacterium CB
											0.0048	0.00480769	1	0	0	0	47951	Vibrio cyclitrophicus	0.00480769	1	1136164	no rank,Vibrio cyclitrophicus FF160
											0.0048	0.00480769	1	0	0	0	300231	Glaciecola nitratireducens	0.00480769	1	1085623	no rank,Glaciecola nitratireducens FR1064
											0.0048	0.00480769	1	0	0	0	939306	alpha proteobacterium SCGC AAA240-E13
											0.0048	0.00478469	1	0	0	0	118748	Bulleidia extructa	0.00478469	1	679192	no rank,Bulleidia extructa W1219
											0.0048	0.00478469	1	0	0	0	387341	Halovivax ruber	0.00478469	1	797302	no rank,Halovivax ruber XH-70
											0.0048	0.00478469	1	0	0	0	857041	Candidatus Poribacteria sp. WGA-4E
											0.0048	0.0047619	1	0	0	0	146938	Azovibrio restrictus	0.0047619	1	1121035	no rank,Azovibrio restrictus DSM 23866
											0.0047	0.00473934	1	0	0	0	408580	Bacillus coahuilensis	0.00473934	1	441769	no rank,Bacillus coahuilensis m4-4
											0.0047	0.00473934	1	0	0	0	184917	Desulfovibrio magneticus	0.00473934	1	1304872	no rank,Desulfovibrio cf. magneticus IFRC170
											0.0047	0.00473934	1	0	0	0	54252	Pyrolobus fumarii	0.00473934	1	694429	no rank,Pyrolobus fumarii 1A
											0.0047	0.00473934	1	0	0	0	202789	Actinobaculum massiliense	0.00473934	1	883066	no rank,Actinobaculum massiliae ACS-171-V-Col2
											0.0047	0.00473934	1	0	0	0	44056	Aureococcus anophagefferens
											0.0047	0.00473934	1	0	0	0	1217704	Acinetobacter sp. NIPH 284
											0.0047	0.00471698	1	0	0	0	46124	Granulicatella adiacens	0.00471698	1	638301	no rank,Granulicatella adiacens ATCC 49175
											0.0047	0.00471698	1	0	0	0	1549	Clostridium sporosphaeroides	0.00471698	1	1121334	no rank,Clostridium sporosphaeroides DSM 1294
											0.0047	0.00471698	1	0	0	0	33945	Enterococcus avium	0.00471698	1	1140002	no rank,Enterococcus avium ATCC 14025
											0.0047	0.00469484	1	0	0	0	1800	Mycobacterium chubuense	0.00469484	1	710421	no rank,Mycobacterium chubuense NBB4
											0.0047	0.00469484	1	0	0	0	1035308	Dehalobacter sp. FTH1
											0.0047	0.00469484	1	0	0	0	645110	Cecembia lonarensis	0.00469484	1	1225176	no rank,Cecembia lonarensis LW9
											0.0047	0.00469484	1	0	0	0	1242992	Leptospira sp. B5-022
											0.0047	0.0046729	1	0	0	0	1288494	Nitrosospira sp. APG3
											0.0047	0.0046729	1	0	0	0	1144670	Acinetobacter sp. CIP 51.11
											0.0047	0.0046729	1	0	0	0	2116	Mycoplasma iowae	0.0046729	1	1048830	no rank,Mycoplasma iowae 695
											0.0047	0.00465116	1	0	0	0	29575	Taylorella equigenitalis
											0.0047	0.00465116	1	0	0	0	228748	Desulfurococcus fermentans	0.00465116	1	768672	no rank,Desulfurococcus fermentans DSM 16532
											0.0047	0.00465116	1	0	0	0	1245608	Marinimicrobia bacterium JGI 0000113-D11
											0.0047	0.00465116	1	0	0	0	211502	Conchiformibius kuhniae	0.00465116	1	1121351	no rank,Conchiformibius kuhniae DSM 17694
											0.0046	0.00462963	1	0	0	0	76777	Malassezia sympodialis	0.00462963	1	1230383	no rank,Malassezia sympodialis ATCC 42132
											0.0046	0.00462963	1	0	0	0	84753	Pseudozyma antarctica
											0.0046	0.00462963	1	0	0	0	54307	Planktothrix prolifica
											0.0046	0.00462963	1	0	0	0	197162	Deferribacter desulfuricans	0.00462963	1	639282	no rank,Deferribacter desulfuricans SSM1
											0.0046	0.00460829	1	0	0	0	2203	Methanospirillum hungatei	0.00460829	1	323259	no rank,Methanospirillum hungatei JF-1
											0.0046	0.00460829	1	0	0	0	6035	Encephalitozoon cuniculi
											0.0046	0.00458716	1	0	0	0	632955	Acinetobacter rudis	0.00458716	1	421052	no rank,Acinetobacter rudis CIP 110305
											0.0046	0.00456621	1	0	0	0	56877	Helicobacter bizzozeronii	0.00456621	1	1002805	no rank,Helicobacter bizzozeronii CCUG 35545
											0.0046	0.00456621	1	0	0	0	171164	Halosimplex carlsbadense	0.00456621	1	797114	no rank,Halosimplex carlsbadense 2-9-1
											0.0046	0.00456621	1	0	0	0	1118153	Halomonas sp. GFAJ-1
											0.0045	0.00454545	1	0	0	0	49319	Rubrobacter xylanophilus	0.00454545	1	266117	no rank,Rubrobacter xylanophilus DSM 9941
											0.0045	0.00454545	1	0	0	0	368405	Glaciecola chathamensis	0.00454545	1	1127672	no rank,Glaciecola chathamensis S18K6
											0.0045	0.00454545	1	0	0	0	675815	Vibrio sp. RC586
											0.0045	0.00454545	1	0	0	0	671229	Veillonella sp. oral taxon 780	0.00454545	1	944564	no rank,Veillonella sp. oral taxon 780 str. F0422
											0.0045	0.00452489	1	0	0	0	938293	Anaerococcus sp. 9402080
											0.0045	0.00452489	1	0	0	0	114524	Saccharomyces kudriavzevii
											0.0045	0.00452489	1	0	0	0	351187	Salinispora pacifica	0.00452489	1	1136418	no rank,Salinispora pacifica CNT029
											0.0045	0.00452489	1	0	0	0	669	Vibrio harveyi	0.00452489	1	1191522	no rank,Vibrio harveyi ZJ0603
											0.0045	0.00452489	1	0	0	0	425941	Prevotella nanceiensis	0.00452489	1	1122988	no rank,Prevotella nanceiensis DSM 19126
											0.0045	0.0045045	1	0	0	0	346377	Echinicola pacifica	0.0045045	1	1121859	no rank,Echinicola pacifica DSM 19836
											0.0045	0.0045045	1	0	0	0	95641	Methylomicrobium buryatense	0.0045045	1	675511	no rank,Methylomicrobium buryatense 5G
											0.0045	0.0045045	1	0	0	0	420952	Burkholderia bryophila	0.0045045	1	1169143	no rank,Burkholderia bryophila 376MFSha3.1
											0.0045	0.00448431	1	0	0	0	191026	Desulfovibrio hydrothermalis	0.00448431	1	1121451	no rank,Desulfovibrio hydrothermalis AM13 = DSM 14728
											0.0045	0.00448431	1	0	0	0	53953	Pyrococcus horikoshii	0.00448431	1	70601	no rank,Pyrococcus horikoshii OT3
											0.0045	0.00448431	1	0	0	0	1217707	Acinetobacter sp. ANC 3929
											0.0045	0.00446429	1	0	0	0	347	Xanthomonas oryzae
											0.0045	0.00446429	1	0	0	0	1031	Thiothrix nivea	0.00446429	1	870187	no rank,Thiothrix nivea DSM 5205
											0.0044	0.00444444	1	0	0	0	376219	Arthrospira sp. PCC 8005
											0.0044	0.00444444	1	0	0	0	1163671	Clostridium sp. 12(A)
											0.0044	0.00444444	1	0	0	0	1117645	Elizabethkingia anophelis
											0.0044	0.00444444	1	0	0	0	1079994	Leucobacter chromiiresistens	0.00444444	1	714083	no rank,Leucobacter chromiiresistens JG 31
											0.0044	0.00444444	1	0	0	0	1423	Bacillus subtilis
											0.0044	0.00442478	1	0	0	0	29438	Pseudomonas savastanoi
											0.0044	0.00442478	1	0	0	0	63418	Trichophyton equinum	0.00442478	1	559882	no rank,Trichophyton equinum CBS 127.97
											0.0044	0.00442478	1	0	0	0	553239	Vibrio breoganii
											0.0044	0.00442478	1	0	0	0	11676	Human immunodeficiency virus 1
											0.0044	0.00442478	1	0	0	0	1173021	cyanobacterium PCC 7702
											0.0044	0.00440529	1	0	0	0	5518	Fusarium graminearum	0.00440529	1	229533	no rank,Fusarium graminearum PH-1
											0.0044	0.00440529	1	0	0	0	65058	Corynebacterium ulcerans	0.00440529	1	1258583	no rank,Corynebacterium ulcerans NCTC 12077
											0.0044	0.00440529	1	0	0	0	1731	Eubacterium acidaminophilum	0.00440529	1	1286171	no rank,Eubacterium acidaminophilum DSM 3953
											0.0044	0.00440529	1	1	0	0	1010676	Candidatus Tremblaya phenacola	0.00440529	1	1266371	no rank,Candidatus Tremblaya phenacola PAVE
											0.0044	0.00438596	1	0	0	0	1265690	Nafulsella turpanensis	0.00438596	1	1124780	no rank,Nafulsella turpanensis ZLM-10
											0.0044	0.00438596	1	0	0	0	236097	Alcanivorax sp. DG881
											0.0044	0.00438596	1	0	0	0	42099	Pythium vexans	0.00438596	1	1223560	no rank,Pythium vexans DAOM BR484
											0.0044	0.00438596	1	0	0	0	1298898	Euryarchaeota archaeon SCGC AAA286-E23
											0.0044	0.00436681	1	0	0	0	356662	Leeia oryzae	0.00436681	1	1122158	no rank,Leeia oryzae DSM 17879
											0.0044	0.00436681	1	0	0	0	28090	Acinetobacter lwoffii	0.00436681	1	981327	no rank,Acinetobacter lwoffii NCTC 5866 = CIP 64.10
											0.0044	0.00436681	1	0	0	0	395085	Lactobacillus ceti	0.00436681	1	1122146	no rank,Lactobacillus ceti DSM 22408
											0.0044	0.00436681	1	0	0	0	1056511	Photobacterium sp. AK15
											0.0044	0.00436681	1	0	0	0	673862	delta proteobacterium BABL1
											0.0044	0.00436681	1	0	0	0	104628	Helicobacter suis
											0.0043	0.00434783	1	0	0	0	82996	Serratia plymuthica	0.00434783	1	1154756	no rank,Serratia plymuthica PRI-2C
											0.0043	0.00434783	1	0	0	0	652716	Prevotella sp. oral taxon 299	0.00434783	1	575614	no rank,Prevotella sp. oral taxon 299 str. F0039
											0.0043	0.00434783	1	0	0	0	267212	Neisseria bacilliformis	0.00434783	1	888742	no rank,Neisseria bacilliformis ATCC BAA-1200
											0.0043	0.00434783	1	0	0	0	1235800	Lachnospiraceae bacterium 10-1
											0.0043	0.00434783	1	0	0	0	388640	Bartonella australis	0.00434783	1	1094489	no rank,Bartonella australis Aust/NH1
											0.0043	0.004329	1	0	0	0	29562	Mycoplasma ovipneumoniae
											0.0043	0.004329	1	0	0	0	1227352	Paenibacillus sp. FSL R7-277
											0.0043	0.004329	1	0	0	0	1408819	Youngiibacter fragilis	0.004329	1	994573	no rank,Youngiibacter fragilis 232.1
											0.0043	0.004329	1	0	0	0	1198116	Thermoplasmatales archaeon SCGC AB-539-N05
											0.0043	0.004329	1	0	0	0	370405	Gallionella capsiferriformans	0.004329	1	395494	no rank,Gallionella capsiferriformans ES-2
											0.0043	0.00431034	1	0	0	0	1281	Staphylococcus carnosus	0.00431034	1	396513	no rank,Staphylococcus carnosus subsp. carnosus TM300
											0.0043	0.00431034	1	0	0	0	42805	Epichloe amarillans
											0.0043	0.00431034	1	0	0	0	453962	Halomonas lutea	0.00431034	1	1121943	no rank,Halomonas lutea DSM 23508
											0.0043	0.00431034	1	0	0	0	1465757	Peptoniphilus senegalensis	0.00431034	1	1033744	no rank,Peptoniphilus senegalensis JC140
											0.0043	0.00429185	1	0	0	0	55565	Actinomyces graevenitzii	0.00429185	1	1321817	no rank,Actinomyces graevenitzii F0530
											0.0043	0.00429185	1	0	0	0	712148	Aggregatibacter sp. oral taxon 458	0.00429185	1	1321772	no rank,Aggregatibacter sp. oral taxon 458 str. W10330
											0.0043	0.0042735	1	0	0	0	102235	Cyanobacterium stanieri	0.0042735	1	292563	no rank,Cyanobacterium stanieri PCC 7202
											0.0043	0.0042735	1	0	0	0	643473	Microchaete sp. PCC 7126
											0.0043	0.00425532	1	0	0	0	33058	Thauera selenatis	0.00425532	1	905052	no rank,Thauera selenatis AX
											0.0043	0.00425532	1	0	0	0	48664	Xanthomonas fragariae	0.00425532	1	1131451	no rank,Xanthomonas fragariae LMG 25863
											0.0043	0.00425532	1	0	0	0	1392244	Pseudozyma sp. GHG001
											0.0042	0.00421941	1	0	0	0	1288	Staphylococcus xylosus	0.00421941	1	1262650	no rank,Staphylococcus xylosus NJ
											0.0042	0.00421941	1	0	0	0	55200	Epichloe elymi	0.00421941	1	1226778	no rank,Epichloe elymi E56
											0.0042	0.00421941	1	0	0	0	1457153	Chlamydia gallinacea	0.00421941	1	1351837	no rank,Chlamydia gallinacea 08-1274/3
											0.0042	0.00421941	1	0	0	0	265470	Desulfurispora thermophila	0.00421941	1	1121472	no rank,Desulfurispora thermophila DSM 16022
											0.0042	0.00421941	1	0	0	0	939844	Marinimicrobia bacterium SCGC AAA003-L08
											0.0042	0.00421941	1	0	0	0	168384	Marvinbryantia formatexigens	0.00421941	1	478749	no rank,Marvinbryantia formatexigens DSM 14469
											0.0042	0.00421941	1	0	0	0	1189620	Flavobacterium sp. ACAM 123
											0.0042	0.00421941	1	0	0	0	754	Pasteurella dagmatis	0.00421941	1	667128	no rank,Pasteurella dagmatis ATCC 43325
											0.0042	0.00421941	1	0	0	0	53399	Hyphomicrobium denitrificans	0.00421941	1	670307	no rank,Hyphomicrobium denitrificans 1NES1
											0.0042	0.00420168	1	0	0	0	519440	Deinococcus aquatilis	0.00420168	1	1121378	no rank,Deinococcus aquatilis DSM 23025
											0.0042	0.00420168	1	0	0	0	1007114	gamma proteobacterium SCGC AAA076-D02
											0.0042	0.00420168	1	0	0	0	364039	Azohydromonas australica	0.00420168	1	1121030	no rank,Azohydromonas australica DSM 1124
											0.0042	0.00420168	1	0	0	0	1274374	Paenibacillus sp. GD11
											0.0042	0.0041841	1	0	0	0	327160	Candidatus Accumulibacter phosphatis	0.0041841	1	522306	no rank,Candidatus Accumulibacter phosphatis clade IIA str. UW-1
											0.0042	0.0041841	1	0	0	0	1380771	Smithella sp. ME-1
											0.0042	0.0041841	1	0	0	0	2337	Thermotoga neapolitana	0.0041841	1	309803	no rank,Thermotoga neapolitana DSM 4359
											0.0042	0.00416667	1	0	0	0	380	Sinorhizobium fredii
											0.0042	0.00416667	1	0	0	0	233181	Kinetoplastibacterium blastocrithidii
											0.0042	0.00416667	1	0	0	0	1232444	Clostridiales bacterium VE202-15
											0.0041	0.00414938	1	0	0	0	193	Azospirillum lipoferum
											0.0041	0.00414938	1	0	0	0	553151	Pseudomonas pelagia	0.00414938	1	1323663	no rank,Pseudomonas pelagia CL-AP6
											0.0041	0.00414938	1	0	0	0	447456	candidate division TM7 single-cell isolate TM7c
											0.0041	0.00414938	1	0	0	0	57037	Lactobacillus zeae	0.00414938	1	1046597	no rank,Lactobacillus zeae KCTC 3804
											0.0041	0.00413223	1	0	0	0	33047	Bartonella vinsonii
											0.0041	0.00413223	1	0	0	0	63402	Arthroderma gypseum	0.00413223	1	535722	no rank,Arthroderma gypseum CBS 118893
											0.0041	0.00413223	1	0	0	0	833	Fibrobacter succinogenes	0.00413223	1	59374	no rank,Fibrobacter succinogenes subsp. succinogenes S85
											0.0041	0.00413223	1	0	0	0	1349	Streptococcus uberis	0.00413223	1	218495	no rank,Streptococcus uberis 0140J
											0.0041	0.00411523	1	0	0	0	71999	Kocuria palustris	0.00411523	1	1236550	no rank,Kocuria palustris PEL
											0.0041	0.00409836	1	0	0	0	2434	Roseobacter denitrificans	0.00409836	1	375451	no rank,Roseobacter denitrificans OCh 114
											0.0041	0.00409836	1	0	0	0	907191	Raspberry latent virus
											0.0041	0.00409836	1	0	0	0	2144	Spiroplasma mirum	0.00409836	1	838561	no rank,Spiroplasma mirum ATCC 29335
											0.0041	0.00409836	1	0	0	0	1078085	Paenisporosarcina sp. HGH0030
											0.0041	0.00409836	1	0	0	0	1144308	Brevibacillus sp. BC25
											0.0041	0.00408163	1	0	0	0	536	Chromobacterium violaceum	0.00408163	1	243365	no rank,Chromobacterium violaceum ATCC 12472
											0.0041	0.00408163	1	0	0	0	1183377	Pyrococcus sp. ST04
											0.0041	0.00408163	1	0	0	0	1002339	Psychrobacter sp. 1501(2011)
											0.0041	0.00408163	1	0	0	0	267818	Lactobacillus kefiranofaciens	0.00408163	1	1033837	no rank,Lactobacillus kefiranofaciens ZW3
											0.0041	0.00408163	1	0	0	0	91359	Enterovibrio calviensis	0.00408163	1	1190606	no rank,Enterovibrio calviensis 1F-211
											0.0041	0.00406504	1	0	0	0	398626	Helicobacter macacae	0.00406504	1	1357400	no rank,Helicobacter macacae MIT 99-5501
											0.0041	0.00406504	1	0	0	0	228604	Prevotella salivae	0.00406504	1	1395125	no rank,Prevotella salivae F0493
											0.0041	0.00406504	1	0	0	0	63959	Demetria terragena	0.00406504	1	1121385	no rank,Demetria terragena DSM 11295
											0.0041	0.00406504	1	0	0	0	731	Histophilus somni	0.00406504	1	228400	no rank,Haemophilus somnus 2336
											0.0041	0.00406504	1	0	0	0	732	Aggregatibacter aphrophilus	0.00406504	1	985008	no rank,Aggregatibacter aphrophilus ATCC 33389
											0.004	0.00404858	1	0	0	0	1339256	Dehalobacter sp. UNSWDHB
											0.004	0.00403226	1	0	0	0	666684	Afipia sp. 1NLS2
											0.004	0.00403226	1	0	0	0	1304865	Cellulomonas sp. KRMCY2
											0.004	0.00403226	1	0	0	0	138074	Serratia symbiotica	0.00403226	1	568817	no rank,Serratia symbiotica str. 'Cinara cedri'
											0.004	0.00403226	1	0	0	0	782	Rickettsia prowazekii
											0.004	0.00403226	1	0	0	0	364317	Verminephrobacter eiseniae	0.00403226	1	391735	no rank,Verminephrobacter eiseniae EF01-2
											0.004	0.00403226	1	0	0	0	29483	Yersinia aldovae	0.00403226	1	527002	no rank,Yersinia aldovae ATCC 35236
											0.004	0.00401606	1	0	0	0	349221	Micavibrio aeruginosavorus	0.00401606	1	349215	no rank,Micavibrio aeruginosavorus EPB
											0.004	0.00401606	1	0	0	0	736	Haemophilus paraphrohaemolyticus	0.00401606	1	1095743	no rank,Haemophilus paraphrohaemolyticus HK411
											0.004	0.00401606	1	0	0	0	420994	Sphingobium ummariense	0.00401606	1	1346791	no rank,Sphingobium ummariense RL-3
											0.004	0.00401606	1	0	0	0	556548	Corynebacterium freiburgense	0.00401606	1	1121360	no rank,Corynebacterium freiburgense DSM 45254
											0.004	0.004	1	0	0	0	218158	Arthrobacter sp. I3
											0.004	0.004	1	0	0	0	5666	Leishmania tropica	0.004	1	1206058	no rank,Leishmania tropica L590
											0.004	0.004	1	0	0	0	1327990	Cellulophaga phage phi14:2
											0.004	0.004	1	0	0	0	1248760	Blastomonas sp. AAP53
											0.004	0.004	1	0	0	0	1122943	Pedobacter oryzae	0.004	1	468059	no rank,Pedobacter oryzae DSM 19973
											0.004	0.004	1	0	0	0	256821	Gulosibacter molinativorax	0.004	1	1121934	no rank,Gulosibacter molinativorax DSM 13485
											0.004	0.00398406	1	0	0	0	2265	Thermococcus litoralis	0.00398406	1	523849	no rank,Thermococcus litoralis DSM 5473
											0.004	0.00398406	1	0	0	0	41976	Porphyromonas catoniae	0.00398406	1	1127696	no rank,Porphyromonas catoniae F0037
											0.004	0.00398406	1	0	0	0	262489	delta proteobacterium MLMS-1
											0.004	0.00398406	1	0	0	0	215	Helicobacter fennelliae	0.00398406	1	1325130	no rank,Helicobacter fennelliae MRY12-0050
											0.004	0.00398406	1	0	0	0	4897	Schizosaccharomyces japonicus	0.00398406	1	402676	no rank,Schizosaccharomyces japonicus yFS275
											0.004	0.00398406	1	0	0	0	93612	Setosphaeria turcica	0.00398406	1	671987	no rank,Setosphaeria turcica Et28A
											0.004	0.00398406	1	0	0	0	360293	Leeuwenhoekiella blandensis	0.00398406	1	398720	no rank,Leeuwenhoekiella blandensis MED217
											0.004	0.00398406	1	0	0	0	53633	Sulfobacillus acidophilus
											0.004	0.00396825	1	0	0	0	1101190	Methylopila sp. M107
											0.004	0.00396825	1	0	0	0	43305	Butyrivibrio proteoclasticus	0.00396825	1	515622	no rank,Butyrivibrio proteoclasticus B316
											0.004	0.00396825	1	0	0	0	459527	Saccharibacillus kuerlensis	0.00396825	1	1123226	no rank,Saccharibacillus kuerlensis DSM 22868
											0.004	0.00396825	1	0	0	0	51197	Syntrophobotulus glycolicus	0.00396825	1	645991	no rank,Syntrophobotulus glycolicus DSM 8271
											0.004	0.00396825	1	0	0	0	1078480	Haemophilus sputorum
											0.004	0.00395257	1	0	0	0	296745	Caldalkalibacillus thermarum	0.00395257	1	986075	no rank,Caldalkalibacillus thermarum TA2.A1
											0.004	0.00395257	1	0	0	0	73919	Thermaerobacter marianensis	0.00395257	1	644966	no rank,Thermaerobacter marianensis DSM 12885
											0.004	0.00395257	1	0	0	0	60197	Cronartium quercuum	0.00395257	1	1301520	no rank,Cronartium quercuum f. sp. banksianae CqE3WM
											0.004	0.00395257	1	0	0	0	1007122	Marinimicrobia bacterium SCGC AAA160-C11
											0.004	0.00395257	1	0	0	0	879567	Desulfovibrio piezophilus	0.00395257	1	1322246	no rank,Desulfovibrio piezophilus C1TLV30
											0.0039	0.00393701	1	0	0	0	237610	Pseudomonas psychrotolerans	0.00393701	1	1112217	no rank,Pseudomonas psychrotolerans L19
											0.0039	0.00393701	1	0	0	0	430914	Halorhabdus tiamatea
											0.0039	0.00393701	1	0	0	0	2020	Thermomonospora curvata	0.00393701	1	471852	no rank,Thermomonospora curvata DSM 43183
											0.0039	0.00393701	1	0	0	0	1564	Desulfotomaculum ruminis	0.00393701	1	696281	no rank,Desulfotomaculum ruminis DSM 2154
											0.0039	0.00392157	1	0	0	0	53358	Intrasporangium calvum	0.00392157	1	710696	no rank,Intrasporangium calvum DSM 43043
											0.0039	0.00392157	1	0	0	0	183	Leptonema illini	0.00392157	1	929563	no rank,Leptonema illini DSM 21528
											0.0039	0.00392157	1	0	0	0	288022	Kordiimonas gwangyangensis	0.00392157	1	1122137	no rank,Kordiimonas gwangyangensis DSM 19435
											0.0039	0.00390625	1	0	0	0	443143	Geobacter sp. M18
											0.0039	0.00390625	1	0	0	0	287535	Balneola vulgaris	0.00390625	1	1121104	no rank,Balneola vulgaris DSM 17893
											0.0039	0.00390625	1	0	0	0	193462	Streptomyces niveus	0.00390625	1	1352941	no rank,Streptomyces niveus NCIMB 11891
											0.0039	0.00390625	1	0	0	0	56731	Rhizobium giardinii	0.00390625	1	1041139	no rank,Rhizobium giardinii bv. giardinii H152
											0.0039	0.00389105	1	0	0	0	1203033	Lactobacillus hominis	0.00389105	1	872328	no rank,Lactobacillus hominis CRBIP 24.179
											0.0039	0.00389105	1	0	0	0	936594	Lachnospiraceae bacterium ICM7
											0.0039	0.00387597	1	0	0	0	144185	Leifsonia aquatica	0.00387597	1	1358026	no rank,Leifsonia aquatica ATCC 14665
											0.0039	0.00387597	1	0	0	0	100225	Austwickia chelonae	0.00387597	1	1184607	no rank,Austwickia chelonae NBRC 105200
											0.0039	0.00387597	1	0	0	0	1735	[Eubacterium] biforme	0.00387597	1	518637	no rank,Eubacterium biforme DSM 3989
											0.0039	0.00387597	1	0	0	0	880	Desulfovibrio salexigens	0.00387597	1	526222	no rank,Desulfovibrio salexigens DSM 2638
											0.0039	0.00387597	1	0	0	0	137732	Granulicatella elegans	0.00387597	1	626369	no rank,Granulicatella elegans ATCC 700633
											0.0039	0.00387597	1	0	0	0	930	Acidithiobacillus thiooxidans
											0.0039	0.003861	1	0	0	0	212035	Acanthamoeba polyphaga mimivirus
											0.0039	0.003861	1	0	0	0	77008	Pseudorhodobacter ferrugineus	0.003861	1	1123027	no rank,Pseudorhodobacter ferrugineus DSM 5888
											0.0039	0.003861	1	0	0	0	1007116	gamma proteobacterium SCGC AAA076-E13
											0.0039	0.003861	1	0	0	0	1007105	Pusillimonas sp. T7-7
											0.0038	0.00384615	1	0	0	0	10385	Bovine herpesvirus 4
											0.0038	0.00384615	1	0	0	0	151414	Afipia birgiae	0.00384615	1	1197906	no rank,Afipia birgiae 34632
											0.0038	0.00384615	1	0	0	0	214888	Entomoplasma luminosum	0.00384615	1	1399796	no rank,Entomoplasma luminosum ATCC 49195
											0.0038	0.00384615	1	0	0	0	34090	Pelodictyon phaeoclathratiforme	0.00384615	1	324925	no rank,Pelodictyon phaeoclathratiforme BU-1
											0.0038	0.00384615	1	0	0	0	1810	Mycobacterium vaccae	0.00384615	1	1194972	no rank,Mycobacterium vaccae ATCC 25954
											0.0038	0.00384615	1	0	0	0	43948	Tolumonas auensis	0.00384615	1	595494	no rank,Tolumonas auensis DSM 9187
											0.0038	0.00384615	1	0	0	0	1134413	Bacillus sp. L1(2012)
											0.0038	0.00384615	1	0	0	0	1196083	Snodgrassella alvi	0.00384615	1	1196094	no rank,Snodgrassella alvi wkB2
											0.0038	0.00384615	1	0	0	0	102109	Desulfovibrio inopinatus	0.00384615	1	1121453	no rank,Desulfovibrio inopinatus DSM 10711
											0.0038	0.00384615	1	0	0	0	58343	Streptomyces canus	0.00384615	1	1172183	no rank,Streptomyces canus 299MFChir4.1
											0.0038	0.00384615	1	0	0	0	328301	Syntrophorhabdus aromaticivorans	0.00384615	1	909663	no rank,Syntrophorhabdus aromaticivorans UI
											0.0038	0.00383142	1	0	0	0	877421	Lachnospiraceae bacterium NK4A144
											0.0038	0.00383142	1	0	0	0	1380373	Pseudoalteromonas sp. 23_GOM-1509m
											0.0038	0.00383142	1	0	0	0	394734	Nocardioides insulae	0.00383142	1	1122610	no rank,Nocardioides insulae DSM 17944
											0.0038	0.00383142	1	0	0	0	1232438	Clostridiales bacterium VE202-01
											0.0038	0.00383142	1	0	0	0	1131276	alpha proteobacterium SCGC AB-629-G21
											0.0038	0.00383142	1	0	0	0	999423	Selenomonas sp. F0473
											0.0038	0.00383142	1	0	0	0	63417	Trichophyton verrucosum	0.00383142	1	663202	no rank,Trichophyton verrucosum HKI 0517
											0.0038	0.00383142	1	0	0	0	39962	Legionella moravica	0.00383142	1	1122165	no rank,Legionella moravica DSM 19234
											0.0038	0.00383142	1	0	0	0	1131703	Sphaerochaeta globosa	0.00383142	1	158189	no rank,Sphaerochaeta globosa str. Buddy
											0.0038	0.00383142	1	0	0	0	111012	Lecanosticta acicola	0.00383142	1	1367079	no rank,Lecanosticta acicola CBS 871.95
											0.0038	0.00383142	1	0	0	0	1280678	Butyrivibrio sp. MB2005
											0.0038	0.00383142	1	0	0	0	35254	Cryptophlebia leucotreta granulovirus
											0.0038	0.00383142	1	0	0	0	376804	Bacteroides barnesiae	0.00383142	1	1121094	no rank,Bacteroides barnesiae DSM 18169
											0.0038	0.00383142	1	0	0	0	279356	Aquimarina muelleri	0.00383142	1	1121007	no rank,Aquimarina muelleri DSM 19832
											0.0038	0.00383142	1	0	0	0	1217712	Acinetobacter sp. NIPH 758
											0.0038	0.00383142	1	0	0	0	1073573	SAR324 cluster bacterium JCVI-SC AAA005
											0.0038	0.00383142	1	0	0	0	1088740	Candidatus Nitrosoarchaeum koreensis	0.00383142	1	1001994	no rank,Candidatus Nitrosoarchaeum koreensis MY1
											0.0038	0.00383142	1	0	0	0	294710	Proteiniphilum acetatigenes	0.00383142	1	1123008	no rank,Proteiniphilum acetatigenes DSM 18083
											0.0038	0.00383142	1	0	0	0	176102	Pseudoalteromonas agarivorans	0.00383142	1	1307437	no rank,Pseudoalteromonas agarivorans S816
											0.0038	0.00383142	1	0	0	0	457416	Veillonella sp. 3_1_44
											0.0038	0.00383142	1	0	0	0	556259	Bacteroides sp. D2
											0.0038	0.00383142	1	0	0	0	309868	Candidatus Liberibacter americanus
											0.0038	0.00383142	1	0	0	0	37326	Nocardia brasiliensis	0.00383142	1	1206724	no rank,Nocardia brasiliensis NBRC 14402
											0.0038	0.00381679	1	0	0	0	333113	Mycosphaerella sp. Ston1
											0.0038	0.00381679	1	0	0	0	53946	Octadecabacter arcticus	0.00381679	1	391616	no rank,Octadecabacter arcticus 238
											0.0038	0.00381679	1	0	0	0	984962	Heterobasidion irregulare	0.00381679	1	747525	no rank,Heterobasidion irregulare TC 32-1
											0.0038	0.00380228	1	0	0	0	735	Haemophilus parahaemolyticus	0.00380228	1	1095744	no rank,Haemophilus parahaemolyticus HK385
											0.0038	0.00380228	1	0	0	0	56450	Xanthomonas cassavae	0.00380228	1	1219375	no rank,Xanthomonas cassavae CFBP 4642
											0.0038	0.00380228	1	0	0	0	358	Agrobacterium tumefaciens	0.00380228	1	1281779	no rank,Agrobacterium tumefaciens str. Cherry 2E-2-2
											0.0038	0.00378788	1	0	0	0	1211481	Persimmon latent virus
											0.0038	0.00378788	1	0	0	0	877424	Lachnospiraceae bacterium NK4A179
											0.0038	0.00378788	1	0	0	0	1104580	Nanoarchaeota archaeon SCGC AAA011-L15
											0.0038	0.00378788	1	0	0	0	759851	Sporosarcina newyorkensis	0.00378788	1	1027292	no rank,Sporosarcina newyorkensis 2681
											0.0038	0.00378788	1	0	0	0	10381	Saimiriine herpesvirus 2
											0.0038	0.00378788	1	0	0	0	551936	Bradyrhizobium sp. STM 3809
											0.0038	0.00378788	1	0	0	0	194326	Lactobacillus versmoldensis	0.00378788	1	1046598	no rank,Lactobacillus versmoldensis KCTC 3814
											0.0038	0.00378788	1	0	0	0	29361	Clostridium nexile	0.00378788	1	500632	no rank,Clostridium nexile DSM 1787
											0.0038	0.00378788	1	0	0	0	1234146	Bacillus sp. WBUNB001
											0.0038	0.00378788	1	0	0	0	5535	Rhodotorula glutinis	0.00378788	1	1001064	no rank,Rhodotorula glutinis ATCC 204091
											0.0038	0.00378788	1	0	0	0	91464	Synechococcus sp. PCC 7335
											0.0038	0.00378788	1	0	0	0	687	Vibrio gazogenes	0.00378788	1	1269943	no rank,Vibrio gazogenes ATCC 43941
											0.0038	0.00378788	1	0	0	0	28184	Leptospira weilii
											0.0038	0.00378788	1	0	0	0	544911	Massilia niastensis	0.00378788	1	1122215	no rank,Massilia niastensis DSM 21313
											0.0038	0.00378788	1	0	0	0	405212	Alicyclobacillus acidocaldarius
											0.0038	0.00378788	1	0	0	0	293075	Leptospira terpstrae	0.00378788	1	1257025	no rank,Leptospira terpstrae serovar Hualin str. LT 11-33 = ATCC 700639
											0.0038	0.00378788	1	0	0	0	43995	Johnsonella ignava	0.00378788	1	679200	no rank,Johnsonella ignava ATCC 51276
											0.0038	0.00378788	1	0	0	0	55583	Dehalobacter restrictus	0.00378788	1	871738	no rank,Dehalobacter restrictus DSM 9455
											0.0038	0.00378788	1	0	0	0	387661	Parabacteroides johnsonii
											0.0038	0.00378788	1	0	0	0	204470	Alicyclobacillus pomorum	0.00378788	1	1111479	no rank,Alicyclobacillus pomorum DSM 14955
											0.0038	0.00378788	1	0	0	0	817	Bacteroides fragilis
											0.0038	0.00378788	1	0	0	0	652712	Lachnospiraceae oral taxon 107	0.00378788	1	575593	no rank,Lachnospiraceae oral taxon 107 str. F0167
											0.0038	0.00378788	1	0	0	0	940615	Granulicella tundricola	0.00378788	1	1198114	no rank,Granulicella tundricola MP5ACTX9
											0.0038	0.00378788	1	0	0	0	979533	Vibrio phage ICP2	0.00378788	1	979534	no rank,Vibrio phage ICP2_2006_A
											0.0038	0.00378788	1	0	0	0	1232442	Clostridiales bacterium VE202-06
											0.0038	0.00378788	1	0	0	0	999424	Streptococcus sp. F0441
											0.0038	0.00378788	1	0	0	0	1772	Mycobacterium smegmatis	0.00378788	1	246196	no rank,Mycobacterium smegmatis str. MC2 155
											0.0038	0.00378788	1	0	0	0	2209	Methanosarcina mazei	0.00378788	1	192952	no rank,Methanosarcina mazei Go1
											0.0038	0.00378788	1	0	0	0	29329	Thermoanaerobacterium xylanolyticum	0.00378788	1	858215	no rank,Thermoanaerobacterium xylanolyticum LX-11
											0.0038	0.00378788	1	0	0	0	1002672	Candidatus Pelagibacter sp. IMCC9063
											0.0038	0.00378788	1	0	0	0	5270	Ustilago maydis	0.00378788	1	237631	no rank,Ustilago maydis 521
											0.0038	0.00378788	1	0	0	0	1169158	Streptomyces sp. CNS615
											0.0038	0.00378788	1	0	0	0	1202448	Enterobacter sp. Ag1
											0.0038	0.00378788	1	0	0	0	84599	Staphylothermus hellenicus	0.00378788	1	591019	no rank,Staphylothermus hellenicus DSM 12710
											0.0038	0.00378788	1	0	0	0	1232452	Clostridiales bacterium VE202-14
											0.0038	0.00378788	1	0	0	0	913025	Thermococcus sp. PK
											0.0038	0.00378788	1	0	0	0	1365176	Thermofilum sp. 1910b
											0.0038	0.00378788	1	0	0	0	2187	Methanococcus vannielii	0.00378788	1	406327	no rank,Methanococcus vannielii SB
											0.0038	0.00378788	1	0	0	0	938797	beta proteobacterium SCGC AAA028-K02
											0.0038	0.00378788	1	0	0	0	1330035	Osedax symbiont Rs2
											0.0038	0.00378788	1	0	0	0	1229757	Escherichia phage EC6
											0.0038	0.00378788	1	0	0	0	207656	Bacillus phage phiNIT1
											0.0038	0.00378788	1	0	0	0	54254	Thermosphaera aggregans	0.00378788	1	633148	no rank,Thermosphaera aggregans DSM 11486
											0.0038	0.00378788	1	0	0	0	64974	Marinospirillum minutulum	0.00378788	1	1122212	no rank,Marinospirillum minutulum DSM 6287
											0.0038	0.00378788	1	0	0	0	86662	Bacillus weihenstephanensis
											0.0038	0.00378788	1	0	0	0	39496	Eubacterium ventriosum	0.00378788	1	411463	no rank,Eubacterium ventriosum ATCC 27560
											0.0038	0.00378788	1	0	0	0	590849	Nitritalea halalkaliphila	0.00378788	1	1189621	no rank,Nitritalea halalkaliphila LW7
											0.0038	0.00378788	1	0	0	0	344884	Algoriphagus terrigena	0.00378788	1	1120967	no rank,Algoriphagus terrigena DSM 22685
											0.0038	0.00378788	1	0	0	0	1294122	nanoarchaeote Nst1
											0.0038	0.00378788	1	0	0	0	5076	Penicillium chrysogenum	0.00378788	1	500485	no rank,Penicillium chrysogenum Wisconsin 54-1255
											0.0038	0.00378788	1	0	0	0	211669	Psychromonas hadalis	0.00378788	1	1278302	no rank,Psychromonas hadalis ATCC BAA-638
											0.0038	0.00378788	1	0	0	0	112009	Ignatzschineria larvae	0.00378788	1	1111732	no rank,Ignatzschineria larvae DSM 13226
											0.0038	0.00378788	1	0	0	0	80849	Wolbachia endosymbiont of Brugia malayi	0.00378788	1	292805	no rank,Wolbachia endosymbiont strain TRS of Brugia malayi
											0.0038	0.00378788	1	0	0	0	76759	Pseudomonas monteilii	0.00378788	1	1123524	no rank,Pseudomonas monteilii QM
											0.0038	0.00378788	1	0	0	0	40216	Acinetobacter radioresistens	0.00378788	1	981334	no rank,Acinetobacter radioresistens DSM 6976 = NBRC 102413 = CIP 103788
											0.0038	0.00378788	1	0	0	0	1229	Nitrosococcus oceani
											0.0038	0.00378788	1	0	0	0	710469	Lacinutrix sp. 5H-3-7-4
[truncated: 111 more rows]

## Sheet: Borrelia-K2
K2							K2_masked		Genus.bracken
0.25	17500	17500	U	0	unclassified		name	taxonomy_id	taxonomy_lvl	kraken_assigned_reads	added_reads	new_est_reads	fraction_total_reads
99.75	7087002	970	R	1	root		Borrelia	138	G	6814723	17041	6831764	0.18452
99.74	7086003	2746	R1	131567	cellular organisms		Corynebacterium	1716	G	2312	28	2340	6e-05
97.31	6913106	257	D	2	Bacteria		Toxoplasma	5810	G	5724	30	5754	0.00016
97.26	6909835	0	P	203691	Spirochaetes		Homo	9605	G	29882792	302312	30185104	0.81526
97.26	6909835	0	C	203692	Spirochaetia		Babesia	5864	G	27	0	27	0
97.26	6909831	1	O	136	Spirochaetales
97.26	6909826	1536	F	1643685	Borreliaceae
97.24	6908083	12789	G	138	Borrelia		K2_masked		Species.bracken
96.92	6885897	5807223	S	140	Borrelia hermsii		name	taxonomy_id	taxonomy_lvl	kraken_assigned_reads	added_reads	new_est_reads	fraction_total_reads
9.52	676436	676436	S1	1313295	Borrelia hermsii YBT		Toxoplasma gondii	5811	S	5724	30	5754	0.00016
2.38	168948	168948	S1	1293576	Borrelia hermsii YOR		Corynebacterium glutamicum	1718	S	1139	1201	2340	6e-05
1.55	109804	109804	S1	1867252	Borrelia hermsii HS1		Borrelia hermsii	140	S	6681607	149284	6830891	0.18449
1.29	91676	91676	S1	1329908	Borrelia hermsii CC1		Borrelia parkeri	141	S	110	0	110	0
0.38	27041	27041	S1	1313291	Borrelia hermsii MTW		Borrelia turicatae	142	S	194	168	362	1e-05
0.07	4769	4769	S1	314723	Borrelia hermsii DAH		Borrelia miyamotoi	47466	S	23	0	23	0
0.03	2399	1127	S	142	Borrelia turicatae		Babesia microti	5868	S	27	0	27	0
0.02	1272	1272	S1	314724	Borrelia turicatae 91E135		Borrelia coriaceae	144	S	356	16	372	1e-05
0.03	2142	0	S	144	Borrelia coriaceae		Homo sapiens	9606	S	29882792	302312	30185104	0.81526
0.03	2142	2142	S1	1313292	Borrelia coriaceae Co53
0.02	1769	1763	S	47466	Borrelia miyamotoi		K2_masked		K2.report
0	6	6	S1	1292392	Borrelia miyamotoi FR64b		1.05	392804	392804	U	0	unclassified
0.02	1441	1429	S	143	Borrelia anserina		98.95	37025025	10118	R	1	root
0	12	12	S1	1365188	Borrelia anserina Es		98.92	37014907	8612	R1	131567	cellular organisms
0.01	761	0	S	229155	Borrelia turcica		80.64	30172171	283625	D	2759	Eukaryota
0.01	761	761	S1	1104446	Borrelia turcica IST7		79.86	29882792	0	D1	33154	Opisthokonta
0.01	756	652	S	141	Borrelia parkeri		79.86	29882792	0	K	33208	Metazoa
0	73	73	S1	1435045	Borrelia parkeri HR1		79.86	29882792	0	K1	6072	Eumetazoa
0	31	31	S1	1313294	Borrelia parkeri SLO		79.86	29882792	0	K2	33213	Bilateria
0	102	40	S	29520	Borrelia crocidurae		79.86	29882792	0	K3	33511	Deuterostomia
0	60	60	S1	1293575	Borrelia crocidurae DOU		79.86	29882792	0	P	7711	Chordata
0	2	2	S1	1155096	Borrelia crocidurae str. Achema		79.86	29882792	0	P1	89593	Craniata
0	27	0	S	44449	Borrelia recurrentis		79.86	29882792	0	P2	7742	Vertebrata
0	27	27	S1	412418	Borrelia recurrentis A1		79.86	29882792	0	P3	7776	Gnathostomata
0	207	52	G	64895	Borreliella		79.86	29882792	0	P4	117570	Teleostomi
0	150	150	S	1964448	Candidatus Borrelia tachyglossi		79.86	29882792	0	P5	117571	Euteleostomi
0	3	1	S	29518	Borreliella afzelii		79.86	29882792	0	P6	8287	Sarcopterygii
0	2	2	S1	411555	Borreliella afzelii K78		79.86	29882792	0	P7	1338369	Dipnotetrapodomorpha
0	1	0	S	29519	Borreliella garinii		79.86	29882792	0	P8	32523	Tetrapoda
0	1	1	S1	1081646	Borreliella garinii BgVir		79.86	29882792	0	P9	32524	Amniota
0	1	1	S	1674146	Borrelia mayonii		79.86	29882792	0	C	40674	Mammalia
0	4	0	F	137	Spirochaetaceae		79.86	29882792	0	C1	32525	Theria
0	4	0	G	157	Treponema		79.86	29882792	0	C2	9347	Eutheria
0	4	0	S	167	Treponema succinifaciens		79.86	29882792	0	C3	1437010	Boreoeutheria
0	4	4	S1	869209	Treponema succinifaciens DSM 2489		79.86	29882792	0	C4	314146	Euarchontoglires
0	4	0	O	1643686	Brachyspirales		79.86	29882792	0	O	9443	Primates
0	4	0	F	143786	Brachyspiraceae		79.86	29882792	0	O1	376913	Haplorrhini
0	4	0	G	29521	Brachyspira		79.86	29882792	0	O2	314293	Simiiformes
0	2	0	S	84377	Brachyspira intermedia		79.86	29882792	0	O3	9526	Catarrhini
0	2	2	S1	1045858	Brachyspira intermedia PWS/A		79.86	29882792	0	O4	314295	Hominoidea
0	1	1	S	52584	Brachyspira pilosicoli		79.86	29882792	0	F	9604	Hominidae
0	1	0	S	84378	Brachyspira murdochii		79.86	29882792	0	F1	207598	Homininae
0	1	1	S1	526224	Brachyspira murdochii DSM 12563		79.86	29882792	0	G	9605	Homo
0.04	2720	0	D1	1783272	Terrabacteria group		79.86	29882792	29882792	S	9606	Homo sapiens
0.03	2402	0	P	201174	Actinobacteria		0.02	5754	0	D1	33630	Alveolata
0.03	2402	0	C	1760	Actinobacteria		0.02	5754	0	P	5794	Apicomplexa
0.03	2386	0	O	85007	Corynebacteriales		0.02	5724	0	C	1280412	Conoidasida
0.03	2383	0	F	1653	Corynebacteriaceae		0.02	5724	0	C1	5796	Coccidia
0.03	2383	592	G	1716	Corynebacterium		0.02	5724	0	O	75739	Eucoccidiorida
0.03	1783	1781	S	1718	Corynebacterium glutamicum		0.02	5724	0	O1	423054	Eimeriorina
0	2	2	S1	340322	Corynebacterium glutamicum R		0.02	5724	0	F	5809	Sarcocystidae
0	2	2	S	161895	Corynebacterium phocae		0.02	5724	0	G	5810	Toxoplasma
0	2	2	S	1652495	Corynebacterium crudilactis		0.02	5724	0	S	5811	Toxoplasma gondii
0	2	0	S	1408191	Corynebacterium deserti		0.02	5724	5724	S1	508771	Toxoplasma gondii ME49
0	2	2	S1	931089	Corynebacterium deserti GIMN1.010		0	30	0	C	422676	Aconoidasida
0	1	0	S	42817	Corynebacterium argentoratense		0	27	0	C1	5863	Piroplasmida
0	1	1	S1	1348662	Corynebacterium argentoratense DSM 44202		0	27	0	F	32594	Babesiidae
0	1	1	S	35755	Corynebacterium kutscheri		0	27	0	G	5864	Babesia
0	2	1	F	1762	Mycobacteriaceae		0	27	0	S	5868	Babesia microti
0	1	1	G	670516	Mycobacteroides		0	27	27	S1	1133968	Babesia microti strain RI
0	1	0	F	85029	Dietziaceae		0	3	0	O	5819	Haemosporida
0	1	1	G	37914	Dietzia		0	3	0	F	1639119	Plasmodiidae
0	7	0	O	85009	Propionibacteriales		0	3	0	G	5820	Plasmodium
0	6	0	F	31957	Propionibacteriaceae		0	3	0	G1	418107	Plasmodium (Laverania)
0	6	0	G	1912216	Cutibacterium		0	3	0	S	5833	Plasmodium falciparum
0	5	5	S	1747	Cutibacterium acnes		0	3	3	S1	36329	Plasmodium falciparum 3D7
0	1	1	S	33011	Cutibacterium granulosum		18.26	6834124	433	D	2	Bacteria
0	1	0	F	85015	Nocardioidaceae		18.26	6831321	0	P	203691	Spirochaetes
0	1	0	G	2044	Pimelobacter		18.26	6831321	0	C	203692	Spirochaetia
0	1	1	S	2045	Pimelobacter simplex		18.26	6831321	85	O	136	Spirochaetales
0	5	0	O	85011	Streptomycetales		18.26	6831236	16513	F	1643685	Borreliaceae
0	5	0	F	2062	Streptomycetaceae		18.21	6814723	132428	G	138	Borrelia
0	5	0	G	1883	Streptomyces		17.86	6681607	6526773	S	140	Borrelia hermsii
0	1	0	S	1969	Streptomyces chartreusis		0.29	108389	108389	S1	1313295	Borrelia hermsii YBT
0	1	1	S1	1079985	Streptomyces chartreusis NRRL 3882		0.09	34113	34113	S1	1293576	Borrelia hermsii YOR
0	1	1	S	68209	Streptomyces globosus		0.02	9110	9110	S1	1867252	Borrelia hermsii HS1
0	1	1	S	2049881	Streptomyces dengpaensis		0.01	2709	2709	S1	1329908	Borrelia hermsii CC1
0	1	1	S	1912	Streptomyces hygroscopicus		0	263	263	S1	314723	Borrelia hermsii DAH
0	1	1	S	1885	Streptomyces actuosus		0	250	250	S1	1313291	Borrelia hermsii MTW
0	4	0	O	85006	Micrococcales		0	356	0	S	144	Borrelia coriaceae
0	2	0	F	1268	Micrococcaceae		0	356	356	S1	1313292	Borrelia coriaceae Co53
0	1	0	G	1269	Micrococcus		0	194	132	S	142	Borrelia turicatae
0	1	1	S	1270	Micrococcus luteus		0	62	62	S1	314724	Borrelia turicatae 91E135
0	1	0	G	1663	Arthrobacter		0	110	110	S	141	Borrelia parkeri
0	1	1	S	2020486	Arthrobacter sp. YN		0	23	23	S	47466	Borrelia miyamotoi
0	1	0	F	85018	Dermatophilaceae		0	3	0	S	229155	Borrelia turcica
0	1	0	G	1862	Dermatophilus		0	3	3	S1	1104446	Borrelia turcica IST7
0	1	1	S	1863	Dermatophilus congolensis		0	2	2	S	143	Borrelia anserina
0	1	0	F	145357	Dermacoccaceae		0.01	2350	2	D1	1783272	Terrabacteria group
0	1	0	G	57495	Dermacoccus		0.01	2347	3	P	201174	Actinobacteria
0	1	1	S	1274	Dermacoccus nishinomiyaensis		0.01	2344	15	C	1760	Actinobacteria
0	228	0	P	1239	Firmicutes		0.01	2322	9	O	85007	Corynebacteriales
0	133	0	C	91061	Bacilli		0.01	2312	0	F	1653	Corynebacteriaceae
0	131	0	O	1385	Bacillales		0.01	2312	1173	G	1716	Corynebacterium
0	90	0	F	186817	Bacillaceae		0	1139	1139	S	1718	Corynebacterium glutamicum
0	87	0	G	84406	Virgibacillus		0	1	1	F	1762	Mycobacteriaceae
0	87	87	S	2419842	Virgibacillus sp. Bac332		0	5	0	O	85009	Propionibacteriales
0	2	2	G	150247	Anoxybacillus		0	5	0	F	31957	Propionibacteriaceae
0	1	1	G	1386	Bacillus		0	5	0	G	1912216	Cutibacterium
0	36	0	F	90964	Staphylococcaceae		0	5	5	S	1747	Cutibacterium acnes
0	36	0	G	1279	Staphylococcus		0	2	0	O	85006	Micrococcales
0	32	32	S	1286	Staphylococcus simulans		0	1	0	F	1268	Micrococcaceae
0	3	3	S	1280	Staphylococcus aureus		0	1	0	G	1269	Micrococcus
0	1	1	S	29382	Staphylococcus cohnii		0	1	1	S	1270	Micrococcus luteus
0	2	0	F	186818	Planococcaceae		0	1	0	F	145357	Dermacoccaceae
0	2	0	G	1569	Sporosarcina		0	1	0	G	57495	Dermacoccus
0	2	2	S	1571	Sporosarcina ureae		0	1	1	S	1274	Dermacoccus nishinomiyaensis
0	2	0	F	186822	Paenibacillaceae		0	1	0	P	1297	Deinococcus-Thermus
0	2	1	G	44249	Paenibacillus		0	1	0	C	188787	Deinococci
0	1	0	G1	2044880	Paenibacillus sonchi group		0	1	0	O	68933	Thermales
0	1	0	S	483937	Paenibacillus riograndensis		0	1	0	F	188786	Thermaceae
0	1	1	S1	1073571	Paenibacillus riograndensis SBR5		0	1	0	G	65551	Meiothermus
0	1	0	O1	539002	Bacillales incertae sedis		0	1	0	S	52022	Meiothermus silvanus
0	1	0	O2	539742	Bacillales Family XII. Incertae Sedis		0	1	1	S1	526227	Meiothermus silvanus DSM 9946
0	1	0	G	33986	Exiguobacterium		0	20	2	P	1224	Proteobacteria
0	1	1	S	360911	Exiguobacterium sp. AT1b		0	13	3	C	28216	Betaproteobacteria
0	2	0	O	186826	Lactobacillales		0	10	3	O	80840	Burkholderiales
0	1	0	F	33958	Lactobacillaceae		0	6	1	F	80864	Comamonadaceae
0	1	0	G	1578	Lactobacillus		0	4	0	G	80865	Delftia
0	1	0	S	109790	Lactobacillus jensenii		0	4	4	S	180282	Delftia tsuruhatensis
0	1	1	S1	525329	Lactobacillus jensenii JV-V16		0	1	0	G	12916	Acidovorax
0	1	0	F	81850	Leuconostocaceae		0	1	1	S	1858609	Acidovorax sp. T1
0	1	0	G	1243	Leuconostoc		0	1	0	O1	119065	unclassified Burkholderiales
0	1	1	S	1245	Leuconostoc mesenteroides		0	1	1	O2	224471	Burkholderiales Genera incertae sedis
0	93	0	C	186801	Clostridia		0	5	0	C	1236	Gammaproteobacteria
0	92	0	O	186802	Clostridiales		0	3	0	O	91347	Enterobacterales
0	74	0	F	31979	Clostridiaceae		0	3	1	F	543	Enterobacteriaceae
0	74	1	G	1485	Clostridium		0	2	0	G	570	Klebsiella
0	65	0	S	1520	Clostridium beijerinckii		0	2	0	S	573	Klebsiella pneumoniae
0	65	65	S1	1428454	Clostridium beijerinckii NRRL B-598		0	2	2	S1	72407	Klebsiella pneumoniae subsp. pneumoniae
0	2	1	S	1491	Clostridium botulinum		0	2	0	O	135625	Pasteurellales
0	1	1	S1	929506	Clostridium botulinum BKT015925		0	2	0	F	712	Pasteurellaceae
0	2	2	S	1513	Clostridium tetani		0	2	0	G	745	Pasteurella
0	1	0	S	36745	Clostridium saccharoperbutylacetonicum		0	2	0	S	747	Pasteurella multocida
0	1	0	S1	1335640	Clostridium saccharoperbutylacetonicum N1-4		0	2	2	S1	44283	Pasteurella multocida subsp. multocida
0	1	1	S2	931276	Clostridium saccharoperbutylacetonicum N1-4(HMT)
0	1	1	S	169679	Clostridium saccharobutylicum
0	1	1	S	1504	Clostridium septicum		K2_masked		bracken.report
0	1	1	S	182773	Clostridium isatidis
0	14	0	F	2304686	Hungateiclostridiaceae		1.05	392804	392804	U	0	unclassified
0	14	0	G	2304692	Hungateiclostridium		98.95	37025024	0	R	1	root
0	14	14	S	1515	Hungateiclostridium thermocellum		98.95	37025024	0	R1	131567	cellular organisms
0	3	0	F	186803	Lachnospiraceae		80.69	30190888	0	D	2759	Eukaryota
0	2	0	G	698776	Cellulosilyticum		80.67	30185104	0	D1	33154	Opisthokonta
0	2	0	S	29360	Cellulosilyticum lentocellum		80.67	30185104	0	K	33208	Metazoa
0	2	2	S1	642492	Cellulosilyticum lentocellum DSM 5427		80.67	30185104	0	K1	6072	Eumetazoa
0	1	1	G	572511	Blautia		80.67	30185104	0	K2	33213	Bilateria
0	1	0	O1	186813	unclassified Clostridiales		80.67	30185104	0	K3	33511	Deuterostomia
0	1	0	G	2039302	Monoglobus		80.67	30185104	0	P	7711	Chordata
0	1	1	S	1981510	Monoglobus pectinilyticus		80.67	30185104	0	P1	89593	Craniata
0	1	0	O	68295	Thermoanaerobacterales		80.67	30185104	0	P2	7742	Vertebrata
0	1	0	F	543371	Thermoanaerobacterales Family III. Incertae Sedis		80.67	30185104	0	P3	7776	Gnathostomata
0	1	0	G	44000	Caldicellulosiruptor		80.67	30185104	0	P4	117570	Teleostomi
0	1	0	S	44001	Caldicellulosiruptor saccharolyticus		80.67	30185104	0	P5	117571	Euteleostomi
0	1	1	S1	351627	Caldicellulosiruptor saccharolyticus DSM 8903		80.67	30185104	0	P6	8287	Sarcopterygii
0	2	0	C	1737404	Tissierellia		80.67	30185104	0	P7	1338369	Dipnotetrapodomorpha
0	2	0	O	1737405	Tissierellales		80.67	30185104	0	P8	32523	Tetrapoda
0	1	0	F	1570339	Peptoniphilaceae		80.67	30185104	0	P9	32524	Amniota
0	1	0	G	165779	Anaerococcus		80.67	30185104	0	C	40674	Mammalia
0	1	0	S	33034	Anaerococcus prevotii		80.67	30185104	0	C1	32525	Theria
0	1	1	S1	525919	Anaerococcus prevotii DSM 20548		80.67	30185104	0	C2	9347	Eutheria
0	1	0	F	2042895	Gottschalkiaceae		80.67	30185104	0	C3	1437010	Boreoeutheria
0	1	0	G	1505664	Gottschalkia		80.67	30185104	0	C4	314146	Euarchontoglires
0	1	0	S	1556	Gottschalkia acidurici		80.67	30185104	0	O	9443	Primates
0	1	1	S1	1128398	Gottschalkia acidurici 9a		80.67	30185104	0	O1	376913	Haplorrhini
0	85	0	D2	1798711	Cyanobacteria/Melainabacteria group		80.67	30185104	0	O2	314293	Simiiformes
0	85	0	P	1117	Cyanobacteria		80.67	30185104	0	O3	9526	Catarrhini
0	80	0	O	1890424	Synechococcales		80.67	30185104	0	O4	314295	Hominoidea
0	80	0	F	1890426	Synechococcaceae		80.67	30185104	0	F	9604	Hominidae
0	79	0	G	1129	Synechococcus		80.67	30185104	0	F1	207598	Homininae
0	79	79	S	1827144	Synechococcus sp. NIES-970		80.67	30185104	0	G	9605	Homo
0	1	0	G	167375	Cyanobium		80.67	30185104	30185104	S	9606	Homo sapiens
0	1	0	S	59930	Cyanobium gracile		0.02	5784	0	D1	33630	Alveolata
0	1	1	S1	292564	Cyanobium gracile PCC 6307		0.02	5784	0	P	5794	Apicomplexa
0	4	0	P1	1301283	Oscillatoriophycideae		0.02	5754	0	C	1280412	Conoidasida
0	3	0	O	1150	Oscillatoriales		0.02	5754	0	C1	5796	Coccidia
0	2	0	F	1892254	Oscillatoriaceae		0.02	5754	0	O	75739	Eucoccidiorida
0	1	0	G	1158	Oscillatoria		0.02	5754	0	O1	423054	Eimeriorina
0	1	0	S	118323	Oscillatoria acuminata		0.02	5754	0	F	5809	Sarcocystidae
0	1	1	S1	56110	Oscillatoria acuminata PCC 6304		0.02	5754	0	G	5810	Toxoplasma
0	1	0	G	1155738	Moorea		0.02	5754	5754	S	5811	Toxoplasma gondii
0	1	0	S	1155739	Moorea producens		0	30	0	C	422676	Aconoidasida
0	1	1	S1	1454205	Moorea producens JHB		0	27	0	C1	5863	Piroplasmida
0	1	0	F	1892255	Gomontiellaceae		0	27	0	F	32594	Babesiidae
0	1	0	G	241421	Crinalium		0	27	0	G	5864	Babesia
0	1	0	S	241425	Crinalium epipsammum		0	27	27	S	5868	Babesia microti
0	1	1	S1	1173022	Crinalium epipsammum PCC 9333		0	3	0	O	5819	Haemosporida
0	1	0	O	1118	Chroococcales		0	3	0	F	1639119	Plasmodiidae
0	1	0	F	1890464	Chroococcaceae		0	3	0	G	5820	Plasmodium
0	1	0	G	268175	Chondrocystis		0	3	0	G1	418107	Plasmodium (Laverania)
0	1	1	S	2005460	Chondrocystis sp. NIES-4102		0	3	3	S	5833	Plasmodium falciparum
0	1	0	O	1161	Nostocales		18.26	6834136	0	D	2	Bacteria
0	1	0	F	1892259	Aphanizomenonaceae		18.26	6831764	0	P	203691	Spirochaetes
0	1	0	G	748770	Dolichospermum		18.26	6831764	0	C	203692	Spirochaetia
0	1	0	S	136073	Dolichospermum compactum		18.26	6831764	0	O	136	Spirochaetales
0	1	1	S1	1973481	Dolichospermum compactum NIES-806		18.26	6831764	0	F	1643685	Borreliaceae
0	3	0	P	1297	Deinococcus-Thermus		18.26	6831764	0	G	138	Borrelia
0	3	0	C	188787	Deinococci		18.26	6830891	6830891	S	140	Borrelia hermsii
0	2	0	O	68933	Thermales		0	372	372	S	144	Borrelia coriaceae
0	2	0	F	188786	Thermaceae		0	362	362	S	142	Borrelia turicatae
0	1	0	G	65551	Meiothermus		0	110	110	S	141	Borrelia parkeri
0	1	0	S	52022	Meiothermus silvanus		0	23	23	S	47466	Borrelia miyamotoi
0	1	1	S1	526227	Meiothermus silvanus DSM 9946		0	3	3	S	229155	Borrelia turcica
0	1	0	G	208447	Oceanithermus		0	2	2	S	143	Borrelia anserina
0	1	0	S	187137	Oceanithermus profundus		0.01	2351	0	D1	1783272	Terrabacteria group
0	1	1	S1	670487	Oceanithermus profundus DSM 14977		0.01	2348	0	P	201174	Actinobacteria
0	1	0	O	118964	Deinococcales		0.01	2348	0	C	1760	Actinobacteria
0	1	0	F	183710	Deinococcaceae		0.01	2341	0	O	85007	Corynebacteriales
0	1	0	G	1298	Deinococcus		0.01	2340	0	F	1653	Corynebacteriaceae
0	1	1	S	2202254	Deinococcus irradiatisoli		0.01	2340	0	G	1716	Corynebacterium
0	2	0	P	544448	Tenericutes		0.01	2340	2340	S	1718	Corynebacterium glutamicum
0	2	0	C	31969	Mollicutes		0	1	1	F	1762	Mycobacteriaceae
0	2	0	O	2085	Mycoplasmatales		0	5	0	O	85009	Propionibacteriales
0	2	0	F	2092	Mycoplasmataceae		0	5	0	F	31957	Propionibacteriaceae
0	2	1	G	2093	Mycoplasma		0	5	0	G	1912216	Cutibacterium
0	1	0	S	2098	Mycoplasma hominis		0	5	5	S	1747	Cutibacterium acnes
0	1	1	S1	1267000	Mycoplasma hominis ATCC 27545		0	2	0	O	85006	Micrococcales
0	274	4	P	1224	Proteobacteria		0	1	0	F	145357	Dermacoccaceae
0	183	0	C	1236	Gammaproteobacteria		0	1	0	G	57495	Dermacoccus
0	150	0	O	135614	Xanthomonadales		0	1	1	S	1274	Dermacoccus nishinomiyaensis
0	150	0	F	32033	Xanthomonadaceae		0	1	0	F	1268	Micrococcaceae
0	146	0	G	338	Xanthomonas		0	1	0	G	1269	Micrococcus
0	145	0	S	456327	Xanthomonas euvesicatoria		0	1	1	S	1270	Micrococcus luteus
0	145	0	S1	359387	Xanthomonas euvesicatoria pv. alfalfae		0	1	0	P	1297	Deinococcus-Thermus
0	145	145	S2	1365647	Xanthomonas euvesicatoria pv. alfalfae CFBP 3836		0	1	0	C	188787	Deinococci
0	1	0	S	56448	Xanthomonas arboricola		0	1	0	O	68933	Thermales
0	1	1	S1	195709	Xanthomonas arboricola pv. juglandis		0	1	0	F	188786	Thermaceae
0	4	1	G	68	Lysobacter		0	1	0	G	65551	Meiothermus
0	2	2	S	69	Lysobacter enzymogenes		0	1	1	S	52022	Meiothermus silvanus
0	1	1	S	262324	Lysobacter gummosus		0	20	0	P	1224	Proteobacteria
0	15	0	O	72274	Pseudomonadales		0	13	0	C	28216	Betaproteobacteria
0	12	0	F	135621	Pseudomonadaceae		0	10	0	O	80840	Burkholderiales
0	12	0	G	286	Pseudomonas		0	6	0	F	80864	Comamonadaceae
0	8	8	S	1274359	Pseudomonas sihuiensis		0	4	0	G	80865	Delftia
0	2	2	S	1827300	Pseudomonas sp. MYb193		0	4	4	S	180282	Delftia tsuruhatensis
0	1	1	S	1649877	Pseudomonas sp. CCOS 191		0	1	0	G	12916	Acidovorax
0	1	1	G1	136849	Pseudomonas syringae group		0	1	1	S	1858609	Acidovorax sp. T1
0	3	0	F	468	Moraxellaceae		0	1	0	O1	119065	unclassified Burkholderiales
0	3	0	G	469	Acinetobacter		0	1	1	O2	224471	Burkholderiales Genera incertae sedis
0	1	1	S	40216	Acinetobacter radioresistens		0	5	0	C	1236	Gammaproteobacteria
0	1	1	S	2079596	Acinetobacter sp. SWBY1		0	3	0	O	91347	Enterobacterales
0	1	1	S	108981	Acinetobacter schindleri		0	3	0	F	543	Enterobacteriaceae
0	6	0	O	91347	Enterobacterales		0	2	0	G	570	Klebsiella
0	6	1	F	543	Enterobacteriaceae		0	2	2	S	573	Klebsiella pneumoniae
0	3	0	G	570	Klebsiella		0	2	0	O	135625	Pasteurellales
0	3	0	S	573	Klebsiella pneumoniae		0	2	0	F	712	Pasteurellaceae
0	3	3	S1	72407	Klebsiella pneumoniae subsp. pneumoniae		0	2	0	G	745	Pasteurella
0	1	0	G	561	Escherichia		0	2	2	S	747	Pasteurella multocida
0	1	1	S	562	Escherichia coli
0	1	0	G	590	Salmonella
0	1	0	S	54736	Salmonella bongori
0	1	0	S1	41527	Salmonella bongori serovar 48:z41:--
0	1	1	S2	1382510	Salmonella bongori serovar 48:z41:-- str. RKS3044
0	4	0	O	135623	Vibrionales
0	4	0	F	641	Vibrionaceae
0	3	0	G	2042066	Paraphotobacterium
0	3	3	S	1755811	Paraphotobacterium marinum
0	1	0	G	662	Vibrio
0	1	1	S	55601	Vibrio anguillarum
0	3	0	O	135619	Oceanospirillales
0	2	0	F	191033	Oleiphilaceae
0	2	0	G	141450	Oleiphilus
0	2	2	S	141451	Oleiphilus messinensis
0	1	0	F	28256	Halomonadaceae
0	1	0	G	204286	Cobetia
0	1	1	S	28258	Cobetia marina
0	2	0	O	118969	Legionellales
0	2	0	F	444	Legionellaceae
0	1	0	G	445	Legionella
0	1	1	S	28082	Legionella anisa
0	1	0	G	465	Tatlockia
0	1	1	S	451	Tatlockia micdadei
0	1	0	O	135622	Alteromonadales
0	1	0	F	72275	Alteromonadaceae
0	1	0	G	2742	Marinobacter
0	1	1	S	1420916	Marinobacter similis
0	1	0	O	1706369	Cellvibrionales
0	1	0	F	1706371	Cellvibrionaceae
0	1	0	G	447467	Simiduia
0	1	0	S	447471	Simiduia agarivorans
0	1	1	S1	1117647	Simiduia agarivorans SA1 = DSM 21679
0	1	0	O	135618	Methylococcales
0	1	0	F	403	Methylococcaceae
0	1	0	G	39773	Methylomicrobium
0	1	0	S	271065	Methylomicrobium alcaliphilum
0	1	1	S1	1091494	Methylomicrobium alcaliphilum 20Z
0	57	0	C	28216	Betaproteobacteria
0	51	0	O	80840	Burkholderiales
0	24	3	F	80864	Comamonadaceae
0	6	2	G	80865	Delftia
0	4	4	S	180282	Delftia tsuruhatensis
0	3	2	G	12916	Acidovorax
0	1	1	S	1858609	Acidovorax sp. T1
0	2	0	G	28065	Rhodoferax
0	1	1	S	1484693	Rhodoferax saidenbachensis
0	1	1	S	1842727	Rhodoferax koreense
0	2	1	G	34072	Variovorax
0	1	1	S	2126319	Variovorax sp. PMC12
0	2	0	G	52972	Polaromonas
0	1	0	S	216465	Polaromonas naphthalenivorans
0	1	1	S1	365044	Polaromonas naphthalenivorans CJ2
0	1	1	S	296591	Polaromonas sp. JS666
0	1	0	G	2490452	Serpentinomonas
0	1	1	S	1458426	Serpentinomonas mccroryi
0	1	0	G	283	Comamonas
0	1	1	S	363952	Comamonas thiooxydans
0	1	0	G	1649468	Melaminivora
0	1	1	S	2116657	Melaminivora sp. SC2-7
0	1	0	G	219181	Ottowia
0	1	1	S	2109914	Ottowia oryzae
0	1	0	G	201096	Alicycliphilus
0	1	1	S	179636	Alicycliphilus denitrificans
0	1	0	G	174951	Ramlibacter
0	1	0	S	94132	Ramlibacter tataouinensis
0	1	1	S1	365046	Ramlibacter tataouinensis TTB310
0	21	0	O1	119065	unclassified Burkholderiales
0	21	1	O2	224471	Burkholderiales Genera incertae sedis
0	5	0	G	28067	Rubrivivax
0	5	0	S	28068	Rubrivivax gelatinosus
0	5	5	S1	983917	Rubrivivax gelatinosus IL144
0	4	0	G	93681	Roseateles
0	4	4	S	76731	Roseateles depolymerans
0	4	0	G	318147	Paucibacter
0	4	4	S	1768242	Paucibacter sp. KCTC 42545
0	3	0	G	65047	Mitsuaria
0	3	3	S	1658665	Mitsuaria sp. 7
0	2	0	G	212743	Rhizobacter
0	2	2	S	946333	Rhizobacter gummiphilus
0	1	0	G	88	Leptothrix
0	1	0	S	34029	Leptothrix cholodnii
0	1	1	S1	395495	Leptothrix cholodnii SP-6
0	1	0	G	92793	Aquabacterium
0	1	1	S	1296669	Aquabacterium olei
0	4	0	F	119060	Burkholderiaceae
0	2	0	G	48736	Ralstonia
0	1	0	S	329	Ralstonia pickettii
0	1	1	S1	428406	Ralstonia pickettii 12D
0	1	1	S	105219	Ralstonia mannitolilytica
0	1	0	G	32008	Burkholderia
0	1	0	G1	87882	Burkholderia cepacia complex
0	1	0	S	292	Burkholderia cepacia
0	1	1	S1	1395570	Burkholderia cepacia JBK9
0	1	0	G	106589	Cupriavidus
0	1	1	S	96344	Cupriavidus oxalaticus
0	1	0	F	506	Alcaligenaceae
0	1	0	G	222	Achromobacter
0	1	1	S	32002	Achromobacter denitrificans
0	1	0	F	75682	Oxalobacteraceae
0	1	0	G	149698	Massilia
0	1	1	S	1141883	Massilia putida
0	6	0	O	32003	Nitrosomonadales
0	5	0	F	206379	Nitrosomonadaceae
0	5	0	G	914	Nitrosomonas
0	5	0	S	916	Nitrosomonas eutropha
0	5	5	S1	335283	Nitrosomonas eutropha C91
0	1	0	F	90627	Gallionellaceae
0	1	0	G	1778653	Sulfuriferula
0	1	1	S	1985873	Sulfuriferula sp. AH1
0	20	0	C	28211	Alphaproteobacteria
0	14	1	O	356	Rhizobiales
0	8	0	F	772	Bartonellaceae
0	8	0	G	773	Bartonella
0	8	8	S	803	Bartonella quintana
0	3	1	F	82115	Rhizobiaceae
0	1	0	G	34019	Liberibacter
0	1	0	S	34020	Candidatus Liberibacter africanus
0	1	1	S1	1277257	Candidatus Liberibacter africanus PTSAPSY
0	1	0	F1	227292	Sinorhizobium/Ensifer group
0	1	0	G	106591	Ensifer
0	1	0	S	106592	Ensifer adhaerens
0	1	1	S1	1416753	Ensifer adhaerens OV14
0	1	0	F	41294	Bradyrhizobiaceae
0	1	0	G	1073	Rhodopseudomonas
0	1	0	S	1076	Rhodopseudomonas palustris
0	1	1	S1	316056	Rhodopseudomonas palustris BisB18
0	1	0	F	119045	Methylobacteriaceae
0	1	0	G	407	Methylobacterium
0	1	1	S	2067957	Methylobacterium sp. DM1
0	3	0	O	204458	Caulobacterales
0	3	0	F	76892	Caulobacteraceae
0	3	0	G	41275	Brevundimonas
0	3	3	S	588932	Brevundimonas naejangsanensis
0	2	0	O	204441	Rhodospirillales
0	1	0	F	433	Acetobacteraceae
0	1	1	G	522	Acidiphilium
0	1	0	F	41295	Rhodospirillaceae
0	1	1	G	191	Azospirillum
0	1	0	O	204457	Sphingomonadales
0	1	0	F	335929	Erythrobacteraceae
0	1	0	G	1041	Erythrobacter
0	1	1	S	1922225	Erythrobacter sp. Alg231-14
0	10	0	P1	68525	delta/epsilon subdivisions
0	8	0	C	29547	Epsilonproteobacteria
0	8	0	O	213849	Campylobacterales
0	8	0	F	72294	Campylobacteraceae
0	8	0	G	194	Campylobacter
0	8	0	S	75658	Campylobacter lanienae
0	8	8	S1	1031753	Campylobacter lanienae NCTC 13004
0	2	0	C	28221	Deltaproteobacteria
0	2	0	O	29	Myxococcales
0	2	0	O1	80811	Cystobacterineae
0	2	0	F	39	Archangiaceae
0	1	0	G	40	Stigmatella
0	1	0	S	41	Stigmatella aurantiaca
0	1	1	S1	378806	Stigmatella aurantiaca DW4/3-1
0	1	0	G	42	Cystobacter
0	1	1	S	43	Cystobacter fuscus
0	17	0	D1	1783270	FCB group
0	17	0	D2	68336	Bacteroidetes/Chlorobi group
0	17	0	P	976	Bacteroidetes
0	7	0	C	117743	Flavobacteriia
0	7	0	O	200644	Flavobacteriales
0	7	0	F	49546	Flavobacteriaceae
0	2	0	G	1016	Capnocytophaga
0	2	2	S	327575	Capnocytophaga leadbetteri
0	2	0	G	237	Flavobacterium
0	1	1	S	2172098	Flavobacterium pallidum
0	1	0	S	986	Flavobacterium johnsoniae
0	1	1	S1	376686	Flavobacterium johnsoniae UW101
0	1	0	G	286104	Winogradskyella
0	1	1	S	1936080	Winogradskyella sp. J14-2
0	1	0	G	290174	Aquimarina
0	1	1	S	1714849	Aquimarina sp. AD10
0	1	0	G	1204360	Siansivirga
0	1	0	S	762954	Siansivirga zeaxanthinifaciens
0	1	1	S1	1454006	Siansivirga zeaxanthinifaciens CC-SAMT-1
0	3	0	C	768503	Cytophagia
0	3	0	O	768507	Cytophagales
0	3	0	F	89373	Cytophagaceae
0	3	0	G	107	Spirosoma
0	3	3	S	1178516	Spirosoma montaniterrae
0	3	0	C	1937959	Saprospiria
0	3	0	O	1936988	Saprospirales
0	3	0	F	1937961	Haliscomenobacteraceae
0	3	0	G	2349	Haliscomenobacter
0	3	0	S	2350	Haliscomenobacter hydrossis
0	3	3	S1	760192	Haliscomenobacter hydrossis DSM 1100
0	2	0	C	1853228	Chitinophagia
0	2	0	O	1853229	Chitinophagales
0	2	0	F	563835	Chitinophagaceae
0	1	0	G	379899	Niabella
0	1	0	S	446683	Niabella soli
0	1	1	S1	929713	Niabella soli DSM 19437
0	1	0	G	1884792	Pseudoflavitalea
0	1	1	S	2315862	Pseudoflavitalea sp. 5GH32-13
0	1	0	C	117747	Sphingobacteriia
0	1	0	O	200666	Sphingobacteriales
0	1	0	F	84566	Sphingobacteriaceae
0	1	0	G	423349	Mucilaginibacter
0	1	1	S	2305508	Mucilaginibacter sp. HYN0043
0	1	0	C	200643	Bacteroidia
0	1	0	O	171549	Bacteroidales
0	1	0	F	815	Bacteroidaceae
0	1	0	G	816	Bacteroides
0	1	1	S	821	Bacteroides vulgatus
0	2	0	D1	1783257	PVC group
0	2	0	P	204428	Chlamydiae
0	2	0	C	204429	Chlamydiia
0	2	0	O	51291	Chlamydiales
0	2	0	F	809	Chlamydiaceae
0	2	0	F1	1113537	Chlamydia/Chlamydophila group
0	2	0	G	810	Chlamydia
0	2	2	S	83559	Chlamydia suis
0	1	0	P	1930617	Calditrichaeota
0	1	0	C	1962850	Calditrichae
0	1	0	O	1962852	Calditrichales
0	1	0	F	1962854	Calditrichaceae
0	1	0	G	187144	Caldithrix
0	1	0	S	187145	Caldithrix abyssi
0	1	1	S1	880073	Caldithrix abyssi DSM 13497
2.39	170137	272	D	2759	Eukaryota
2.35	167082	0	D1	33154	Opisthokonta
2.35	167082	0	K	33208	Metazoa
2.35	167082	0	K1	6072	Eumetazoa
2.35	167082	0	K2	33213	Bilateria
2.35	167082	0	K3	33511	Deuterostomia
2.35	167082	0	P	7711	Chordata
2.35	167082	0	P1	89593	Craniata
2.35	167082	0	P2	7742	Vertebrata
2.35	167082	0	P3	7776	Gnathostomata
2.35	167082	0	P4	117570	Teleostomi
2.35	167082	0	P5	117571	Euteleostomi
2.35	167082	0	P6	8287	Sarcopterygii
2.35	167082	0	P7	1338369	Dipnotetrapodomorpha
2.35	167082	0	P8	32523	Tetrapoda
2.35	167082	0	P9	32524	Amniota
2.35	167082	0	C	40674	Mammalia
2.35	167082	0	C1	32525	Theria
2.35	167082	0	C2	9347	Eutheria
2.35	167082	0	C3	1437010	Boreoeutheria
2.35	167082	0	C4	314146	Euarchontoglires
2.35	167082	0	O	9443	Primates
2.35	167082	0	O1	376913	Haplorrhini
2.35	167082	0	O2	314293	Simiiformes
2.35	167082	0	O3	9526	Catarrhini
2.35	167082	0	O4	314295	Hominoidea
2.35	167082	0	F	9604	Hominidae
2.35	167082	0	F1	207598	Homininae
2.35	167082	0	G	9605	Homo
2.35	167082	167082	S	9606	Homo sapiens
0.04	2721	0	D1	33630	Alveolata
0.04	2721	0	P	5794	Apicomplexa
0.04	2679	0	C	1280412	Conoidasida
0.04	2679	0	C1	5796	Coccidia
0.04	2679	0	O	75739	Eucoccidiorida
0.04	2679	0	O1	423054	Eimeriorina
0.04	2679	0	F	5809	Sarcocystidae
0.04	2679	0	G	5810	Toxoplasma
0.04	2679	0	S	5811	Toxoplasma gondii
0.04	2679	2679	S1	508771	Toxoplasma gondii ME49
0	42	0	C	422676	Aconoidasida
0	29	0	C1	5863	Piroplasmida
0	29	0	F	32594	Babesiidae
0	29	0	G	5864	Babesia
0	29	0	S	5868	Babesia microti
0	29	29	S1	1133968	Babesia microti strain RI
0	13	0	O	5819	Haemosporida
0	13	0	F	1639119	Plasmodiidae
0	13	0	G	5820	Plasmodium
0	7	1	G1	418103	Plasmodium (Plasmodium)
0	5	5	S	5855	Plasmodium vivax
0	1	0	S	5827	Plasmodium cynomolgi
0	1	1	S1	1120755	Plasmodium cynomolgi strain B
0	3	2	G1	418101	Plasmodium (Vinckeia)
0	1	1	S	5861	Plasmodium yoelii
0	3	0	G1	418107	Plasmodium (Laverania)
0	3	0	S	5833	Plasmodium falciparum
0	3	3	S1	36329	Plasmodium falciparum 3D7
0	48	0	D1	33682	Euglenozoa
0	48	0	O	5653	Kinetoplastida
0	48	0	F	5654	Trypanosomatidae
0	27	0	G	5690	Trypanosoma
0	27	0	G1	39700	Trypanozoon
0	27	0	S	5691	Trypanosoma brucei
0	18	0	S1	5702	Trypanosoma brucei brucei
0	18	18	S2	185431	Trypanosoma brucei brucei TREU927
0	9	0	S1	31285	Trypanosoma brucei gambiense
0	9	9	S2	679716	Trypanosoma brucei gambiense DAL972
0	21	0	F1	1286322	Leishmaniinae
0	21	0	G	5658	Leishmania
0	12	1	G1	37616	Viannia
0	9	0	G2	38579	Leishmania guyanensis species complex
0	9	9	S	5679	Leishmania panamensis
0	2	0	G2	37617	Leishmania braziliensis species complex
0	2	0	S	5660	Leishmania braziliensis
0	2	2	S1	420245	Leishmania braziliensis MHOM/BR/75/M2904
0	9	0	G1	38568	Leishmania
0	6	0	G2	38582	Leishmania mexicana species complex
0	6	0	S	5665	Leishmania mexicana
0	6	6	S1	929439	Leishmania mexicana MHOM/GT/2001/U1103
0	2	0	G2	38574	Leishmania donovani species complex
0	2	0	S	5671	Leishmania infantum
0	2	2	S1	435258	Leishmania infantum JPCM5
0	1	0	G2	38581	Leishmania major species complex
0	1	0	S	5664	Leishmania major
0	1	1	S1	347515	Leishmania major strain Friedlin
0	10	0	D1	554915	Amoebozoa
0	10	0	D2	142796	Mycetozoa
0	10	0	D3	33083	Dictyostelids
0	10	0	O	2058949	Dictyosteliales
0	10	0	F	2058185	Dictyosteliaceae
0	10	0	G	5782	Dictyostelium
0	10	0	S	44689	Dictyostelium discoideum
0	10	10	S1	352472	Dictyostelium discoideum AX4
0	4	0	D1	33634	Stramenopiles
0	4	0	P	2836	Bacillariophyta
0	4	0	C	33836	Coscinodiscophyceae
0	4	0	C1	33846	Thalassiosirophycidae
0	4	0	O	33847	Thalassiosirales
0	4	0	F	29202	Thalassiosiraceae
0	4	0	G	35127	Thalassiosira
0	4	0	S	35128	Thalassiosira pseudonana
0	4	4	S1	296543	Thalassiosira pseudonana CCMP1335
0	14	0	D	2157	Archaea
0	13	0	P	28890	Euryarchaeota
0	10	0	P1	2283794	Methanomada group
0	9	0	C	183925	Methanobacteria
0	9	0	O	2158	Methanobacteriales
0	9	0	F	2159	Methanobacteriaceae
0	9	0	G	2172	Methanobrevibacter
0	9	0	S	83816	Methanobrevibacter ruminantium
0	9	9	S1	634498	Methanobrevibacter ruminantium M1
0	1	0	C	183939	Methanococci
0	1	0	O	2182	Methanococcales
0	1	0	F	2183	Methanococcaceae
0	1	0	G	2184	Methanococcus
0	1	0	S	2188	Methanococcus voltae
0	1	1	S1	456320	Methanococcus voltae A3
0	3	0	P1	2290931	Stenosarchaea group
0	2	0	C	183963	Halobacteria
0	2	0	O	1644055	Haloferacales
0	2	0	F	1644056	Haloferacaceae
0	2	0	G	293431	Haloquadratum
0	2	0	S	293091	Haloquadratum walsbyi
0	2	2	S1	768065	Haloquadratum walsbyi C23
0	1	0	C	224756	Methanomicrobia
0	1	0	O	94695	Methanosarcinales
0	1	0	F	2206	Methanosarcinaceae
0	1	0	G	2207	Methanosarcina
0	1	1	S	1434100	Methanosarcina sp. MTP4
0	1	0	D1	1783275	TACK group
0	1	0	P	28889	Crenarchaeota
0	1	0	C	183924	Thermoprotei
0	1	0	O	2266	Thermoproteales
0	1	0	F	114378	Thermofilaceae
0	1	0	G	2268	Thermofilum
0	1	1	S	1365176	Thermofilum adornatus
0	24	24	R1	28384	other sequences
0	5	0	D	10239	Viruses
0	4	0	D1	35237	dsDNA viruses, no RNA stage
0	2	0	O	28883	Caudovirales
0	2	0	F	10662	Myoviridae
0	1	0	G	1921016	Nit1virus
0	1	0	S	1921017	Bacillus virus Grass
0	1	1	S1	1406785	Bacillus phage Grass
0	1	0	F1	1198136	Tevenvirinae
0	1	0	F2	1892568	unclassified Tevenvirinae
0	1	1	S	1049283	Acinetobacter phage ZZ1
0	1	0	O	548681	Herpesvirales
0	1	0	F	10292	Herpesviridae
0	1	0	F1	10357	Betaherpesvirinae
0	1	0	G	10358	Cytomegalovirus
0	1	0	S	50292	Cercopithecine betaherpesvirus 5
0	1	1	S1	1667587	Papio ursinus cytomegalovirus
0	1	0	D2	51368	unclassified dsDNA viruses
0	1	0	G	2060084	Pandoravirus
0	1	1	S	1605721	Pandoravirus inopinatum
0	1	0	D1	29258	ssDNA viruses
0	1	0	F	10841	Microviridae
0	1	0	F1	1910950	Bullavirinae
0	1	0	G	1910951	Alpha3microvirus
0	1	0	G1	1910962	unclassified Alpha3microvirus
0	1	1	S	489828	Enterobacteria phage WA13 sensu lato
K2_masked_proto
1.05	394187	394187	U	0	unclassified
98.95	37023642	10118	R	1	root
98.92	37013524	8632	R1	131567	cellular organisms
80.63	30170753	64657	D	2759	Eukaryota
80.45	30103686	0	D1	33154	Opisthokonta
80.45	30103686	0	K	33208	Metazoa
80.45	30103686	0	K1	6072	Eumetazoa
80.45	30103686	0	K2	33213	Bilateria
80.45	30103686	0	K3	33511	Deuterostomia
80.45	30103686	0	P	7711	Chordata
80.45	30103686	0	P1	89593	Craniata
80.45	30103686	0	P2	7742	Vertebrata
80.45	30103686	0	P3	7776	Gnathostomata
80.45	30103686	0	P4	117570	Teleostomi
80.45	30103686	0	P5	117571	Euteleostomi
80.45	30103686	0	P6	8287	Sarcopterygii
80.45	30103686	0	P7	1338369	Dipnotetrapodomorpha
80.45	30103686	0	P8	32523	Tetrapoda
80.45	30103686	0	P9	32524	Amniota
80.45	30103686	0	C	40674	Mammalia
80.45	30103686	0	C1	32525	Theria
80.45	30103686	0	C2	9347	Eutheria
80.45	30103686	0	C3	1437010	Boreoeutheria
80.45	30103686	0	C4	314146	Euarchontoglires
80.45	30103686	0	O	9443	Primates
80.45	30103686	0	O1	376913	Haplorrhini
80.45	30103686	0	O2	314293	Simiiformes
80.45	30103686	0	O3	9526	Catarrhini
80.45	30103686	0	O4	314295	Hominoidea
80.45	30103686	0	F	9604	Hominidae
80.45	30103686	0	F1	207598	Homininae
80.45	30103686	0	G	9605	Homo
80.45	30103686	30103686	S	9606	Homo sapiens
0.01	2410	0	D1	33630	Alveolata
0.01	2410	0	P	5794	Apicomplexa
0.01	2380	0	C	1280412	Conoidasida
0.01	2380	0	C1	5796	Coccidia
0.01	2380	0	O	75739	Eucoccidiorida
0.01	2380	0	O1	423054	Eimeriorina
0.01	2380	0	F	5809	Sarcocystidae
0.01	2380	0	G	5810	Toxoplasma
0.01	2380	0	S	5811	Toxoplasma gondii
0.01	2380	2380	S1	508771	Toxoplasma gondii ME49
0	30	0	C	422676	Aconoidasida
0	27	0	C1	5863	Piroplasmida
0	27	0	F	32594	Babesiidae
0	27	0	G	5864	Babesia
0	27	0	S	5868	Babesia microti
0	27	27	S1	1133968	Babesia microti strain RI
0	3	0	O	5819	Haemosporida
0	3	0	F	1639119	Plasmodiidae
0	3	0	G	5820	Plasmodium
0	3	0	G1	418107	Plasmodium (Laverania)
0	3	0	S	5833	Plasmodium falciparum
0	3	3	S1	36329	Plasmodium falciparum 3D7
18.26	6834139	445	D	2	Bacteria
18.26	6831324	0	P	203691	Spirochaetes
18.26	6831324	0	C	203692	Spirochaetia
18.26	6831324	85	O	136	Spirochaetales
18.26	6831239	16513	F	1643685	Borreliaceae
18.21	6814726	132430	G	138	Borrelia
17.86	6681608	6526774	S	140	Borrelia hermsii
0.29	108389	108389	S1	1313295	Borrelia hermsii YBT
0.09	34113	34113	S1	1293576	Borrelia hermsii YOR
0.02	9110	9110	S1	1867252	Borrelia hermsii HS1
0.01	2709	2709	S1	1329908	Borrelia hermsii CC1
0	263	263	S1	314723	Borrelia hermsii DAH
0	250	250	S1	1313291	Borrelia hermsii MTW
0	356	0	S	144	Borrelia coriaceae
0	356	356	S1	1313292	Borrelia coriaceae Co53
0	194	132	S	142	Borrelia turicatae
0	62	62	S1	314724	Borrelia turicatae 91E135
0	110	110	S	141	Borrelia parkeri
0	23	23	S	47466	Borrelia miyamotoi
0	3	0	S	229155	Borrelia turcica
0	3	3	S1	1104446	Borrelia turcica IST7
0	2	2	S	143	Borrelia anserina
0.01	2350	2	D1	1783272	Terrabacteria group
0.01	2347	3	P	201174	Actinobacteria
0.01	2344	15	C	1760	Actinobacteria
0.01	2322	9	O	85007	Corynebacteriales
0.01	2312	0	F	1653	Corynebacteriaceae
0.01	2312	1173	G	1716	Corynebacterium
0	1139	1139	S	1718	Corynebacterium glutamicum
0	1	1	F	1762	Mycobacteriaceae
0	5	0	O	85009	Propionibacteriales
0	5	0	F	31957	Propionibacteriaceae
0	5	0	G	1912216	Cutibacterium
0	5	5	S	1747	Cutibacterium acnes
0	2	0	O	85006	Micrococcales
0	1	0	F	1268	Micrococcaceae
0	1	0	G	1269	Micrococcus
0	1	1	S	1270	Micrococcus luteus
0	1	0	F	145357	Dermacoccaceae
0	1	0	G	57495	Dermacoccus
0	1	1	S	1274	Dermacoccus nishinomiyaensis
0	1	0	P	1297	Deinococcus-Thermus
0	1	0	C	188787	Deinococci
0	1	0	O	68933	Thermales
0	1	0	F	188786	Thermaceae
0	1	0	G	65551	Meiothermus
0	1	0	S	52022	Meiothermus silvanus
0	1	1	S1	526227	Meiothermus silvanus DSM 9946
0	20	2	P	1224	Proteobacteria
0	13	3	C	28216	Betaproteobacteria
0	10	3	O	80840	Burkholderiales
0	6	1	F	80864	Comamonadaceae
0	4	0	G	80865	Delftia
0	4	4	S	180282	Delftia tsuruhatensis
0	1	0	G	12916	Acidovorax
0	1	1	S	1858609	Acidovorax sp. T1
0	1	0	O1	119065	unclassified Burkholderiales
0	1	1	O2	224471	Burkholderiales Genera incertae sedis
0	5	0	C	1236	Gammaproteobacteria
0	3	0	O	91347	Enterobacterales
0	3	1	F	543	Enterobacteriaceae
0	2	0	G	570	Klebsiella
0	2	0	S	573	Klebsiella pneumoniae
0	2	2	S1	72407	Klebsiella pneumoniae subsp. pneumoniae
0	2	0	O	135625	Pasteurellales
0	2	0	F	712	Pasteurellaceae
0	2	0	G	745	Pasteurella
0	2	0	S	747	Pasteurella multocida
0	2	2	S1	44283	Pasteurella multocida subsp. multocida

## Sheet: PF-1
	GOTTCHA BACTERIA										PROTOZOA
LEVEL	NAME	TAXID	READ_COUNT	TOTAL_BP_MAPPED	TOTAL_BP_MISMATCH	LINEAR_LENGTH	LINEAR_DOC	REL_ABUNDANCE			LEVEL	NAME	TAXID	READ_COUNT	TOTAL_BP_MAPPED	TOTAL_BP_MISMATCH	LINEAR_LENGTH	LINEAR_DOC	REL_ABUNDANCE
superkingdom	Bacteria	2	1873	211802	1961	132617	1.5971	1			superkingdom	Eukaryota	2759	17918	1069953	14830	403737	2.6501	1
phylum	Actinobacteria	201174	1586	192141	1681	113777	1.6888	0.3453			phylum	Apicomplexa	5794	17918	1069953	14830	403737	2.6501	1
phylum	Chlamydiae	204428	5	579	28	506	1.1443	0.234			class	Aconoidasida	422676	17916	1069777	14830	403563	2.6508	1
phylum	Spirochaetes	203691	268	18159	236	17425	1.0421	0.2131			order	Haemosporida	5819	17848	1062947	14720	396801	2.6788	1
phylum	Proteobacteria	1224	14	923	16	909	1.0154	0.2076			family	Plasmodiidae	1639119	17848	1062947	14720	396801	2.6788	0.7262
class	Actinobacteria	1760	1586	192141	1681	113777	1.6888	0.2858			family	Babesiidae	32594	68	6830	110	6762	1.0101	0.2738
class	Chlamydiia	204429	5	579	28	506	1.1443	0.1937			genus	Plasmodium	5820	17848	1062947	14720	396801	2.6788	0.7262
class	Spirochaetia	203692	268	18159	236	17425	1.0421	0.1764			genus	Babesia	5864	68	6830	110	6762	1.0101	0.2738
class	Alphaproteobacteria	28211	4	241	8	237	1.0169	0.1721			species	Plasmodium falciparum	5833	17230	1032597	13995	382726	2.698	0.4601
class	Betaproteobacteria	28216	8	501	8	493	1.0162	0.172			species	Plasmodium reichenowi	5854	618	30350	725	14075	2.1563	0.3677
order	Corynebacteriales	85007	1585	192013	1681	113650	1.6895	0.2859			species	Babesia microti	5868	68	6830	110	6762	1.0101	0.1722
order	Chlamydiales	51291	5	579	28	506	1.1443	0.1937
order	Spirochaetales	136	268	18159	236	17425	1.0421	0.1764
order	Rhizobiales	356	3	187	7	184	1.0163	0.172
order	Burkholderiales	80840	8	501	8	493	1.0162	0.172
family	Corynebacteriaceae	1653	1583	191728	1670	113367	1.6912	0.2856
family	Chlamydiaceae	809	5	579	28	506	1.1443	0.1933
family	Borreliaceae	1643685	267	18129	236	17396	1.0421	0.176
family	Comamonadaceae	80864	5	189	4	184	1.0272	0.1735
family	Bradyrhizobiaceae	41294	3	187	7	184	1.0163	0.1716
genus	Corynebacterium	1716	1583	191728	1670	113367	1.6912	0.244
genus	Chlamydia	810	5	579	28	506	1.1443	0.1651
genus	Borrelia	138	267	18129	236	17396	1.0421	0.1504
genus	Pelomonas	335058	4	156	4	152	1.0263	0.1481
genus	Bradyrhizobium	374	3	187	7	184	1.0163	0.1467
genus	Ideonella	36862	3	312	4	309	1.0097	0.1457
species	Corynebacterium glutamicum	1718	1583	191728	1670	113367	1.6912	0.2865
species	Chlamydia trachomatis	813	5	579	28	506	1.1443	0.1938
species	Borrelia hermsii	140	267	18129	236	17396	1.0421	0.1765
species	Bradyrhizobium viridifuturi	1654716	3	187	7	184	1.0163	0.1721
species	Ideonella sakaiensis	1547922	3	312	4	309	1.0097	0.171
LMAT GENUS											LMAT SPECIES
Average Read Score	Total Read Score	Read Count	Pcnt. rRNA	No. Genes	No. Gene Reads	TaxID	Name	Strain Info			Average Read Score	Total Read Score	Read Count	Pcnt. rRNA	No. Genes	No. Gene Reads	TaxID	Name	Strain Info
0.038	2802.93	73803	0.0014	1823	51966	5820	Plasmodium				0.0661	12613.4	190938	0.0002	345	13532	9606	Homo sapiens
0.0448	87.2249	1949	0.0215	6	85	1716	Corynebacterium				0.0383	2775	72490	0.0014	1820	51592	5833	Plasmodium falciparum	12.9874	538	1036725	no rank,Plasmodium falciparum Tanzania (2000708)
0.0433	7.96039	184	0	0	0	138	Borrelia				0.0447	71.1255	1591	0.0233	6	85	1718	Corynebacterium glutamicum	28.1631	635	1204414	no rank,Corynebacterium glutamicum K051
0.009	2.00101	223	0	0	0	5890	Tetrahymena				0.2252	42.7929	190	0	2	78	32630	synthetic construct
0.0298	0.983137	33	0	0	0	5810	Toxoplasma				0.0457	7.81998	171	0	0	0	140	Borrelia hermsii	1.64213	45	314723	no rank,Borrelia hermsii HS1
0.0286	0.486552	17	0	0	0	374	Bradyrhizobium				0.0298	0.983137	33	0	0	0	5811	Toxoplasma gondii	0.802947	23	1130821	no rank,Toxoplasma gondii TgCatPRC2
0.0078	0.46072	59	0	0	0	1485	Clostridium				0.0098	0.566261	58	0	0	0	5911	Tetrahymena thermophila	0.566261	58	312017	no rank,Tetrahymena thermophila SB210
0.0068	0.441597	65	0	0	0	2949	Symbiodinium				0.0384	0.461069	12	0	0	0	1230476	Bradyrhizobium sp. DFCI-1
0.0093	0.398474	43	0	0	0	5790	Physarum				0.0068	0.441597	65	0	0	0	1202447	Symbiodinium minutum	0.441597	65	1280413	no rank,Symbiodinium minutum Mf 1.05b.01
0.0078	0.320549	41	0	0	0	5800	Eimeria				0.0093	0.398474	43	0	0	0	5791	Physarum polycephalum
0.0058	0.221465	38	0.0526	0	0	5782	Dictyostelium				0.007	0.295579	42	0	0	0	5901	Tetrahymena malaccensis	0.295579	42	1075772	no rank,Tetrahymena malaccensis 436
0.0069	0.193777	28	0	0	0	469	Acinetobacter				0.0071	0.268287	38	0	0	0	5897	Tetrahymena elliotti	0.268287	38	1075773	no rank,Tetrahymena elliotti 4EA
0.0068	0.183873	27	0	0	0	37163	Orpinomyces				0.0068	0.183873	27	0	0	0	1117330	Orpinomyces sp. C1A
0.0052	0.176206	34	0	0	0	1386	Bacillus				0.0076	0.159618	21	0	0	0	647221	Plasmodium gaboni
0.006	0.155221	26	0	0	0	5506	Fusarium				0.0059	0.154414	26	0	0	0	5893	Tetrahymena borealis
0.0063	0.13881	22	0	0	0	5036	Ajellomyces				0.0053	0.137984	26	0	0	0	588596	Rhizophagus irregularis	0.00757576	2	747089	no rank,Rhizophagus irregularis DAOM 181602
0.0066	0.138445	21	0	0	0	5455	Colletotrichum				0.0065	0.11065	17	0	0	0	5932	Ichthyophthirius multifiliis
0.0053	0.137984	26	0	0	0	1129544	Rhizophagus				0.0069	0.109682	16	0	0	0	505693	Chromera velia
0.0071	0.134848	19	0	0	0	5658	Leishmania				0.0063	0.106252	17	0	0	0	70536	Edhazardia aedis	0.106252	17	1003232	no rank,Edhazardia aedis USNM 41457
0.007	0.133615	19	0	0	0	5758	Entamoeba				0.0323	0.096848	3	0	0	0	1270	Micrococcus luteus	0.0378788	1	465515	no rank,Micrococcus luteus NCTC 2665
0.0435	0.130357	3	0	0	0	1743	Propionibacterium				0.0078	0.0933096	12	0	0	0	5722	Trichomonas vaginalis	0.0933096	12	412133	no rank,Trichomonas vaginalis G3
0.0065	0.11065	17	0	0	0	5931	Ichthyophthirius				0.008	0.0884647	11	0.0909	0	0	5861	Plasmodium yoelii	0.0102978	2	352914	no rank,Plasmodium yoelii yoelii 17XNL
0.0069	0.109682	16	0	0	0	505692	Chromera				0.0072	0.0860129	12	0	0	0	5465	Colletotrichum orbiculare	0.0860129	12	1213857	no rank,Colletotrichum orbiculare MAFF 240422
0.0063	0.106252	17	0	0	0	70535	Edhazardia				0.0107	0.0857659	8	0	0	0	5693	Trypanosoma cruzi	0.030303	1	366581	no rank,Trypanosoma cruzi strain Esmeraldo
0.0089	0.106238	12	0	0	0	5690	Trypanosoma				0.0094	0.0842863	9	0	0	0	51316	Eimeria praecox
0.0062	0.105533	17	0	0	0	44249	Paenibacillus				0.0064	0.0831318	13	0	0	0	5037	Ajellomyces capsulatus	0.0306874	4	447094	no rank,Ajellomyces capsulatus G217B
0.0057	0.103425	18	0	0	0	1301	Streptococcus				0.0064	0.0768788	12	0	0	0	723287	Anncaliia algerae	0.0268392	4	1240240	no rank,Anncaliia algerae PRA109
0.0323	0.096848	3	0	0	0	1269	Micrococcus				0.0056	0.07305	13	0	0	0	5888	Paramecium tetraurelia	0.07305	13	412030	no rank,Paramecium tetraurelia strain d4-2
0.0059	0.0940293	16	0	0	0	27353	Cronartium				0.0048	0.0712765	15	0	0	0	79220	Leucoagaricus gongylophorus	0.0712765	15	1258663	no rank,Leucoagaricus gongylophorus Ac12
0.0078	0.0933096	12	0	0	0	5721	Trichomonas				0.0177	0.0706238	4	0	0	0	691883	Fonticula alba
0.0062	0.0928614	15	0	0	0	1578	Lactobacillus				0.0049	0.0637147	13	0	0	0	1396	Bacillus cereus	0.00440529	1	1053231	no rank,Bacillus cereus VD118
0.0045	0.0908803	20	0	0	0	4783	Phytophthora				0.0075	0.0603322	8	0	0	0	46433	Reticulomyxa filosa
0.0073	0.087249	12	0	0	0	5475	Candida				0.0075	0.0596067	8	0	0	0	5786	Dictyostelium purpureum
0.0061	0.0847599	14	0	0	0	816	Bacteroides				0.0053	0.0587569	11	0	0	0	5507	Fusarium oxysporum	0.010989	1	660027	no rank,Fusarium oxysporum Fo47
0.0051	0.0818022	16	0	0	0	662	Vibrio				0.0097	0.0581923	6	0	0	0	28005	Strigomonas culicis
0.008	0.0801525	10	0	0	0	1003010	Strigomonas				0.0096	0.0576613	6	0	0	0	693272	Cafeteria roenbergensis virus BV-PW1
0.0079	0.0793843	10	0	0	0	5112	Epichloe				0.0063	0.0565446	9	0	0	0	33085	Entamoeba invadens	0.0565446	9	370355	no rank,Entamoeba invadens IP1
0.0064	0.0768788	12	0	0	0	311453	Anncaliia				0.0112	0.0560635	5	0	0	0	4918	Pachysolen tannophilus	0.0560635	5	669874	no rank,Pachysolen tannophilus NRRL Y-2460
0.0048	0.0767899	16	0	0	0	5052	Aspergillus				0.0062	0.0556781	9	0	0	0	5039	Ajellomyces dermatitidis	0.016129	1	653446	no rank,Ajellomyces dermatitidis ATCC 18188
0.005	0.0749576	15	0	0	0	5543	Trichoderma				0.0079	0.0552783	7	0	0	0	27354	Cronartium ribicola	0.0552783	7	1301521	no rank,Cronartium ribicola 11-2
0.0056	0.07305	13	0	0	0	5884	Paramecium				0.0049	0.0544356	11	0.1818	0	0	44689	Dictyostelium discoideum	0.0544356	11	352472	no rank,Dictyostelium discoideum AX4
0.0048	0.0712765	15	0	0	0	34433	Leucoagaricus				0.0055	0.0496251	9	0	0	0	94289	Sterkiella histriomuscorum
0.0055	0.0709496	13	0	0	0	2093	Mycoplasma				0.0054	0.0487466	9	0	0	0	40602	Claviceps fusiformis	0.0487466	9	1036761	no rank,Claviceps fusiformis PRL 1980
0.0177	0.0706238	4	0	0	0	691882	Fonticula				0.0094	0.0472086	5	0	0	0	51315	Eimeria necatrix
0.0053	0.0688718	13	0	0	0	237	Flavobacterium				0.0092	0.0458	5	0	0	0	35231	Nosema apis	0.0458	5	1037528	no rank,Nosema apis BRL 01
0.0055	0.0660309	12	0	0	0	5110	Claviceps				0.0111	0.0442285	4	0	0	0	5821	Plasmodium berghei	0.0442285	4	5823	no rank,Plasmodium berghei ANKA
0.0051	0.0660295	13	0	0	0	286	Pseudomonas				0.0055	0.0436131	8	0	0	0	261658	Dictyostelium fasciculatum
0.0071	0.06431	9	0	0	0	171	Leptospira				0.0054	0.0434742	8	0	0	0	51314	Eimeria brunetti
0.0056	0.0621323	11	0	0	0	1883	Streptomyces				0.0106	0.0422656	4	0	0	0	232082	Fusarium virguliforme	0.0422656	4	994087	no rank,Fusarium virguliforme Mont-1
0.0051	0.0615657	12	0	0	0	157	Treponema				0.0101	0.0405935	4	0	0	0	1492	Clostridium butyricum	0.0144928	1	1316931	no rank,Clostridium butyricum DSM 10702
0.0061	0.0613173	10	0.1	0	0	4842	Rhizopus				0.0068	0.0405094	6	0.1667	0	0	936053	Rhizopus delemar	0.0405094	6	246409	no rank,Rhizopus delemar RA 99-880
0.0051	0.0612519	12	0.0833	0	0	1279	Staphylococcus				0.0067	0.0401909	6	0	0	0	133409	Polysphondylium violaceum
0.0075	0.0603322	8	0	0	0	46432	Reticulomyxa				0.008	0.040158	5	0	0	0	4927	Wickerhamomyces anomalus	0.040158	5	885923	no rank,Wickerhamomyces anomalus NRRL Y-366
0.005	0.0597004	12	0	0	0	5296	Puccinia				0.008	0.0399	5	0	0	0	42384	Hyphochytrium catenoides
0.0075	0.0596712	8	0	0	0	27977	Nosema				0.0079	0.0395246	5	0	0	0	160860	Auricularia delicata	0.0395246	5	717982	no rank,Auricularia delicata TFB-10046 SS5
0.0114	0.0570313	5	0	0	0	209	Helicobacter				0.0078	0.0390758	5	0	0	0	56409	Hanseniaspora vineae
0.0063	0.0570259	9	0	0	0	13641	Polysphondylium				0.0065	0.0389807	6	0	0	0	68887	Torque teno virus	0.0257231	4	443975	no rank,TT virus sle1957
0.0112	0.0560635	5	0	0	0	4917	Pachysolen				0.0076	0.0381883	5	0	0	0	221103	Moniliophthora roreri	0.0381883	5	1381753	no rank,Moniliophthora roreri MCA 2997
0.0102	0.0508247	5	0.2	0	0	1763	Mycobacterium				0.0063	0.0377527	6	0	0	0	348837	Spironucleus salmonicida
0.0124	0.0497992	4	0	0	0	5806	Cryptosporidium				0.0188	0.0376794	2	0	0	0	5804	Eimeria maxima
0.0055	0.0496251	9	0	0	0	94288	Sterkiella				0.0054	0.0376321	7	0	0	0	44415	Eimeria mitis
0.0054	0.048432	9	0	0	0	830	Butyrivibrio				0.0062	0.0370815	6	0	0	0	46681	Entamoeba dispar	0.0370815	6	370354	no rank,Entamoeba dispar SAW760
0.0067	0.04659	7	0	0	0	5529	Metarhizium				0.0046	0.0369008	8	0	0	0	34373	Blumeria graminis	0.0222637	5	62690	no rank,Blumeria graminis f. sp. tritici
0.0066	0.0460528	7	0	0	0	848	Fusobacterium				0.0366	0.0365854	1	0	0	0	59803	Sphingomonas echinoides	0.0365854	1	1112212	no rank,Sphingomonas echinoides ATCC 14820
0.0153	0.0457576	3	0	0	0	12916	Acidovorax				0.0177	0.0354577	2	0	0	0	74109	Photobacterium profundum	0.0354577	2	314280	no rank,Photobacterium profundum 3TCK
0.0073	0.0439459	6	0	0	0	599737	Wickerhamomyces				0.007	0.0351801	5	0	0	0	1491	Clostridium botulinum	0.00520833	1	498214	no rank,Clostridium botulinum A3 str. Loch Maree
0.0072	0.043032	6	0	0	0	412764	Spathaspora				0.0088	0.0350772	4	0	0	0	92637	Metarhizium acridum	0.0350772	4	655827	no rank,Metarhizium acridum CQMa 102
0.0107	0.0428262	4	0	0	0	165779	Anaerococcus				0.0044	0.0349631	8	0	0	0	53958	Cronartium comandrae	0.0349631	8	1301515	no rank,Cronartium comandrae C4
0.0071	0.0425743	6	0	0	0	221102	Moniliophthora				0.0057	0.0343796	6	0	0	0	36044	Erysiphe pisi
0.0047	0.0424264	9	0	0	0	1350	Enterococcus				0.0114	0.0341919	3	0	0	0	79589	Epichloe brachyelytri	0.0341919	3	1036762	no rank,Epichloe brachyelytri E4804
0.006	0.0422205	7	0	0	0	29521	Brachyspira				0.0333	0.0333333	1	0	0	0	655981	Pseudogymnoascus destructans
0.0046	0.0418179	9	0	0	0	5655	Crithidia				0.0047	0.0330549	7	0	0	0	5656	Crithidia fasciculata
0.0137	0.0409826	3	0	0	0	657	Photobacterium				0.0108	0.032413	3	0	0	0	412467	Entamoeba nuttalli	0.032413	3	1076696	no rank,Entamoeba nuttalli P19
0.0045	0.0409322	9	0	0	0	773	Bartonella				0.0081	0.0323476	4	0	0	0	340170	Spathaspora passalidarum	0.0323476	4	619300	no rank,Spathaspora passalidarum NRRL Y-27907
0.0203	0.0405536	2	0	0	0	13687	Sphingomonas				0.0105	0.0316441	3	0	0	0	5664	Leishmania major
0.008	0.0399	5	0	0	0	42383	Hyphochytrium				0.0105	0.0313636	3	0.3333	0	0	946362	Salpingoeca rosetta
0.0079	0.0395246	5	0	0	0	5230	Auricularia				0.0078	0.0311956	4	0	0	0	64518	Mortierella alpina	0.0204429	3	1357686	no rank,Mortierella alpina B6842
0.0049	0.0392163	8	0	0	0	53246	Pseudoalteromonas				0.0045	0.0311675	7	0	0	0	208960	Fomitiporia mediterranea	0.0311675	7	694068	no rank,Fomitiporia mediterranea MF3/22
0.0078	0.0390758	5	0	0	0	29832	Hanseniaspora				0.0154	0.0308316	2	0	0	0	52288	Plasmodium inui	0.0308316	2	1237626	no rank,Plasmodium inui San Antonio 1
0.0095	0.0380059	4	0	0	0	113604	Tetrapisispora				0.0154	0.0307512	2	0	0	0	45497	Clostridium ultunense
0.0063	0.0377527	6	0	0	0	39709	Spironucleus				0.0076	0.0305561	4	0	0	0	5855	Plasmodium vivax	0.00384615	1	1035514	no rank,Plasmodium vivax North Korean
0.0046	0.0369008	8	0	0	0	34372	Blumeria				0.005	0.0300827	6	0	0	0	63577	Trichoderma atroviride	0.0300827	6	452589	no rank,Trichoderma atroviride IMI 206040
0.0061	0.0367965	6	0	0	0	4930	Saccharomyces				0.0147	0.0293164	2	0	0	0	13349	Arthrobotrys oligospora	0.0293164	2	756982	no rank,Arthrobotrys oligospora ATCC 24927
0.0092	0.0366796	4	0	0	0	2132	Spiroplasma				0.0073	0.0292238	4	0	0	0	430498	Dactylellina haptotyla	0.0292238	4	1284197	no rank,Dactylellina haptotyla CBS 200.50
0.0181	0.0362915	2	0	0	0	407	Methylobacterium				0.0096	0.0288614	3	0	0	0	2903	Emiliania huxleyi	0.0288614	3	280463	no rank,Emiliania huxleyi CCMP1516
0.0072	0.0361324	5	0	0	0	1817	Nocardia				0.0072	0.0286984	4	0	0	0	70109	Penicillium paxilli	0.0286984	4	1292256	no rank,Penicillium paxilli ATCC 26601
0.0057	0.0343796	6	0	0	0	5121	Erysiphe				0.0286	0.0285714	1	0	0	0	1348	Streptococcus parauberis
0.0085	0.0338319	4	0	0	0	67572	Psychromonas				0.0286	0.0285714	1	0	0	0	1035308	Dehalobacter sp. FTH1
0.0056	0.0335603	6	0	0	0	38946	Paracoccidioides				0.0057	0.0283615	5	0	0	0	39416	Tuber melanosporum	0.0283615	5	656061	no rank,Tuber melanosporum Mel28
0.0333	0.0333333	1	0	0	0	78156	Pseudogymnoascus				0.0093	0.0278796	3	0	0	0	698440	Marssonina brunnea	0.0278796	3	1072389	no rank,Marssonina brunnea f. sp. 'multigermtubi' MB_m1
0.0066	0.0331827	5	0	0	0	5073	Penicillium				0.0056	0.0277674	5	0	0	0	1496	Peptoclostridium difficile	0.00568182	1	1151292	no rank,Peptoclostridium difficile CD160
0.0083	0.0330356	4	0	0	0	237179	Sphaerulina				0.0091	0.027302	3	0	0	0	59799	Angomonas deanei
0.0066	0.0330326	5	0	0	0	194	Campylobacter				0.0054	0.027153	5	0	0	0	29875	Trichoderma virens	0.027153	5	413071	no rank,Trichoderma virens Gv29-8
0.0053	0.031885	6	0	0	0	59732	Chryseobacterium				0.0039	0.0270861	7	0	0	0	409322	Treponema pedis	0.0270861	7	1290998	no rank,Treponema pedis str. T M1
0.0105	0.0313636	3	0.3333	0	0	86017	Salpingoeca				0.0052	0.0261978	5	0	0	0	470	Acinetobacter baumannii	0.0102041	1	903908	no rank,Acinetobacter baumannii Naval-72
0.0078	0.0313008	4	0.25	0	0	490731	Kwoniella				0.0043	0.026089	6	0	0	0	4787	Phytophthora infestans	0.026089	6	403677	no rank,Phytophthora infestans T30-4
0.0078	0.0312546	4	0	0	0	1003337	Angomonas				0.0065	0.0259415	4	0	0	0	5801	Eimeria acervulina
0.0078	0.0311956	4	0	0	0	4855	Mortierella				0.0258	0.0258065	1	0	0	0	321318	Dietzia cinnamea	0.0258065	1	910954	no rank,Dietzia cinnamea P4
0.0045	0.0311675	7	0	0	0	167346	Fomitiporia				0.0064	0.0255986	4	0	0	0	5113	Epichloe typhina	0.0169798	2	1227655	no rank,Epichloe typhina E8
0.0051	0.0307492	6	0	0	0	5761	Naegleria				0.0063	0.0253957	4	0	0	0	121759	Paracoccidioides brasiliensis	0.0161327	2	502780	no rank,Paracoccidioides brasiliensis Pb18
0.0038	0.0303613	8	0	0	0	4895	Schizosaccharomyces				0.0051	0.0253257	5	0	0	0	5297	Puccinia graminis	0.0253257	5	418459	no rank,Puccinia graminis f. sp. tritici CRL 75-36-700-3
0.0059	0.0294606	5	0	0	0	32067	Leptotrichia				0.0124	0.0248043	2	0	0	0	210	Helicobacter pylori	0.0181818	1	1400820	no rank,Helicobacter pylori E48
0.0147	0.0293164	2	0	0	0	47022	Orbilia				0.0041	0.0245363	6	0	0	0	13684	Parastagonospora nodorum	0.0245363	6	321614	no rank,Phaeosphaeria nodorum SN15
0.0073	0.0292238	4	0	0	0	314122	Dactylellina				0.006	0.024171	4	0	0	0	36080	Mucor circinelloides	0.024171	4	1220926	no rank,Mucor circinelloides f. circinelloides 1006PhL
0.0096	0.0288614	3	0	0	0	2902	Emiliania				0.024	0.0240385	1	0	0	0	882856	Pseudonocardia sp. P2
0.0286	0.0285714	1	0	0	0	56112	Dehalobacter				0.0238	0.0238095	1	0	0	0	1071379	Tetrapisispora blattae	0.0238095	1	1071380	no rank,Tetrapisispora blattae CBS 6284
0.0057	0.0283615	5	0	0	0	36048	Tuber				0.0238	0.0238095	1	0	0	0	35818	Helicobacter pullorum	0.0238095	1	537972	no rank,Helicobacter pullorum MIT 98-5489
0.0056	0.0282404	5	0	0	0	5748	Nannochloropsis				0.0119	0.0237048	2	0	0	0	196765	Cladonia macilenta	0.0237048	2	1353983	no rank,Cladonia macilenta KoLRI003786
0.0093	0.0278796	3	0	0	0	324777	Marssonina				0.0059	0.0234772	4	0	0	0	467210	Lachnoanaerobaculum saburreum	0.0165328	3	1095750	no rank,Lachnoanaerobaculum saburreum F0468
0.0056	0.0277674	5	0	0	0	1481960	Peptoclostridium				0.0058	0.0231299	4	0	0	0	5762	Naegleria gruberi	0.0231299	4	744533	no rank,Naegleria gruberi strain NEG-M
0.0046	0.0277112	6	0	0	0	2160	Methanobacterium				0.0231	0.0230769	1	0	0	0	204525	Roseomonas cervicalis	0.0230769	1	525371	no rank,Roseomonas cervicalis ATCC 49957
0.0044	0.0264496	6	0	0	0	2330	Halanaerobium				0.023	0.0229885	1	0	0	0	557855	Mitsuaria sp. H24L5A
0.0088	0.0263247	3	0	0	0	1036719	Verticillium				0.0114	0.0228915	2	0	0	0	4922	Komagataella pastoris	0.00534759	1	638632	no rank,Komagataella pastoris DSMZ 70382
0.0258	0.0258065	1	0	0	0	37914	Dietzia				0.0076	0.0227722	3	0	0	0	5808	Cryptosporidium muris	0.0227722	3	441375	no rank,Cryptosporidium muris RN66
0.0051	0.0256207	5	0	0	0	5550	Trichophyton				0.0227	0.0227273	1	0	0	0	1075768	Janthinobacterium sp. CG3
0.005	0.0249174	5	0	0	0	511678	Aliivibrio				0.0056	0.0224408	4	0	0	0	5479	Candida maltosa	0.0224408	4	1245528	no rank,Candida maltosa Xu316
0.0041	0.0245363	6	0	0	0	1351751	Parastagonospora				0.0045	0.0223807	5	0	0	0	1176355	Hamiltosporidium tvaerminnensis	0.0223807	5	657448	no rank,Hamiltosporidium tvaerminnensis OER-3-3
0.0081	0.0243371	3	0	0	0	4769	Saprolegnia				0.0074	0.0223129	3	0	0	0	101852	Glarea lozoyensis	0.0223129	3	1104152	no rank,Glarea lozoyensis 74030
0.006	0.024171	4	0	0	0	4830	Mucor				0.0222	0.0222222	1	0	0	0	40324	Stenotrophomonas maltophilia	0.0222222	1	1118156	no rank,Stenotrophomonas maltophilia SKK35
0.024	0.0240385	1	0	0	0	1847	Pseudonocardia				0.0055	0.0219602	4	0	0	0	1003336	Strigomonas galati
0.0048	0.023828	5	0	0	0	2745	Halomonas				0.0054	0.0217519	4	0	0	0	99158	Hammondia hammondi
0.0119	0.0237048	2	0	0	0	5199	Cladonia				0.0217	0.0217391	1	0	0	0	5480	Candida parapsilosis	0.0217391	1	578454	no rank,Candida parapsilosis CDC317
0.0059	0.0234772	4	0	0	0	1164882	Lachnoanaerobaculum				0.0108	0.0216844	2	0	0	0	139061	Ascocoryne sarcoides	0.0216844	2	1016881	no rank,Ascocoryne sarcoides NRRL 50072
0.0047	0.0233964	5	0	0	0	838	Prevotella				0.0054	0.0216833	4	0	0	0	208348	Puccinia triticina	0.0216833	4	630390	no rank,Puccinia triticina 1-1 BBBD Race 1
0.0231	0.0230769	1	0	0	0	125216	Roseomonas				0.0108	0.021645	2	0	0	0	706196	Saccharomyces arboricola	0.021645	2	1160507	no rank,Saccharomyces arboricola H-6
0.0046	0.0230258	5	0	0	0	162289	Peptoniphilus				0.0108	0.0215479	2	0	0	0	89924	Kwoniella heveanensis
0.023	0.0229885	1	0	0	0	65047	Mitsuaria				0.0054	0.0214437	4	0	0	0	361076	Dictyostelium intermedium
0.0114	0.0228915	2	0	0	0	460517	Komagataella				0.0054	0.0214207	4	0	0	0	42363	Aciculosporium take	0.0214207	4	1036760	no rank,Aciculosporium take MAFF-241224
0.0227	0.0227273	1	0	0	0	29580	Janthinobacterium				0.0208	0.0208333	1	0	0	0	487317	Aequorivita capsosiphonis	0.0208333	1	1120951	no rank,Aequorivita capsosiphonis DSM 23843
0.0056	0.0225949	4	0	0	0	1637	Listeria				0.0052	0.0208079	4	0	0	0	58291	Rhizopus microsporus	0.0208079	4	1271458	no rank,Rhizopus microsporus var. chinensis CCTCC M201021
0.0045	0.0223807	5	0	0	0	1176354	Hamiltosporidium				0.0068	0.0204162	3	0	0	0	1513	Clostridium tetani	0.0165848	2	1231072	no rank,Clostridium tetani 12124569
0.0074	0.0223129	3	0	0	0	101851	Glarea				0.0204	0.0204082	1	0	0	0	216935	Spiroplasma culicicola	0.0204082	1	1276246	no rank,Spiroplasma culicicola AES-1
0.0222	0.0222222	1	0	0	0	40323	Stenotrophomonas				0.0051	0.0203225	4	0	0	0	393283	Pestalotiopsis fici	0.0203225	4	1229662	no rank,Pestalotiopsis fici W106-1
0.0044	0.0222017	5	0	0	0	71245	Kazachstania				0.0101	0.0201813	2	0	0	0	33959	Lactobacillus johnsonii
0.0073	0.0219598	3	0	0	0	43988	Cyanothece				0.0101	0.0201813	2	0	0	0	215467	Sphaerulina populicola	0.0201813	2	1136490	no rank,Sphaerulina populicola P02.02b
0.0055	0.0218055	4	0	0	0	1730	Eubacterium				0.005	0.0201354	4	0	0	0	2162	Methanobacterium formicicum	0.0201354	4	1204725	no rank,Methanobacterium formicicum DSM 3637
0.0054	0.0217618	4	0	0	0	1663	Arthrobacter				0.004	0.0200504	5	0	0	0	273371	Candida orthopsilosis	0.0124164	3	1136231	no rank,Candida orthopsilosis Co 90-125
0.0054	0.0217519	4	0	0	0	99157	Hammondia				0.02	0.02	1	0	0	0	358220	Acidovorax sp. KKS102
0.0043	0.0217278	5	0	0	0	22	Shewanella				0.0066	0.019948	3	0	0	0	145522	Nannochloropsis oceanica
0.0108	0.0216844	2	0	0	0	139060	Ascocoryne				0.0198	0.019802	1	0	0	0	492736	Dyadobacter alkalitolerans	0.019802	1	1121481	no rank,Dyadobacter alkalitolerans DSM 23607
0.0054	0.0214207	4	0	0	0	42362	Aciculosporium				0.0098	0.0196847	2	0	0	0	313612	Lyngbya sp. PCC 8106
0.007	0.0210957	3	0	0	0	978	Cytophaga				0.0098	0.0195166	2	0	0	0	1163671	Clostridium sp. 12(A)
0.0208	0.0208333	1	0	0	0	153265	Aequorivita				0.0049	0.0194387	4	0	0	0	203908	Melampsora larici-populina	0.0194387	4	747676	no rank,Melampsora larici-populina 98AG31
0.0051	0.020416	4	0	0	0	1163	Anabaena				0.0096	0.0192807	2	0	0	0	27289	Naumovozyma dairenensis	0.0192807	2	1071378	no rank,Naumovozyma dairenensis CBS 421
0.0051	0.0203225	4	0	0	0	37840	Pestalotiopsis				0.0048	0.0192377	4	0	0	0	72228	Ophiocordyceps sinensis	0.0192377	4	911162	no rank,Ophiocordyceps sinensis CO18
0.0101	0.020259	2	0	0	0	265488	Rhodopirellula				0.0192	0.0192308	1	0	0	0	42374	Candida dubliniensis	0.0192308	1	573826	no rank,Candida dubliniensis CD36
0.0198	0.019802	1	0	0	0	120831	Dyadobacter				0.0192	0.0192308	1	0	0	0	652708	Bacteroidetes oral taxon 274	0.0192308	1	575590	no rank,Bacteroidetes oral taxon 274 str. F0058
0.0098	0.0196847	2	0	0	0	28073	Lyngbya				0.0096	0.019216	2	0	0	0	5825	Plasmodium chabaudi
0.0098	0.0195857	2	0	0	0	1218	Prochlorococcus				0.0096	0.0191484	2	0	0	0	5970	Exophiala dermatitidis	0.0191484	2	858893	no rank,Exophiala dermatitidis NIH/UT8656
0.0065	0.0195828	3	0	0	0	336276	Olleya				0.0048	0.0190894	4	0	0	0	1301419	Gyalolechia flavorubescens	0.0190894	4	1353255	no rank,Gyalolechia flavorubescens KoLRI002931
0.0049	0.0194387	4	0	0	0	5260	Melampsora				0.0094	0.0188696	2	0	0	0	471	Acinetobacter calcoaceticus	0.011236	1	1217690	no rank,Acinetobacter calcoaceticus ANC 3811
0.0096	0.0192807	2	0	0	0	278028	Naumovozyma				0.0047	0.0186933	4	0	0	0	538568	Phytophthora pinifolia
0.0064	0.0192756	3	0	0	0	5149	Chaetomium				0.0185	0.0185185	1	0	0	0	55181	Guignardia citricarpa	0.0185185	1	1291520	no rank,Guignardia citricarpa CGMCC3.14348
0.0039	0.0192667	5	0	0	0	4797	Pythium				0.0185	0.0185185	1	0	0	0	408139	Leptospira kmetyi	0.0185185	1	1049970	no rank,Leptospira kmetyi serovar Malaysia str. Bejo-Iso9
0.0048	0.0192377	4	0	0	0	474995	Ophiocordyceps				0.0092	0.0183864	2	0	0	0	474922	Colletotrichum gloeosporioides	0.0145985	1	1237896	no rank,Colletotrichum gloeosporioides Cg-14
0.0064	0.0192254	3	0	0	0	459786	Oscillibacter				0.0182	0.0181818	1	0	0	0	1268622	Acidovorax sp. MR-S7
0.0096	0.0191484	2	0	0	0	5583	Exophiala				0.009	0.0180249	2	0	0	0	61624	Paenibacillus mucilaginosus	0.0125	1	997761	no rank,Paenibacillus mucilaginosus K02
0.0048	0.0190894	4	0	0	0	1300028	Gyalolechia				0.0089	0.0178571	2	0	0	0	432261	Torque teno midi virus
0.0038	0.0189394	5	0	0	0	32008	Burkholderia				0.0044	0.0176195	4	0	0	0	5850	Plasmodium knowlesi	0.0176195	4	5851	no rank,Plasmodium knowlesi strain H
0.0185	0.0185185	1	0	0	0	55180	Guignardia				0.0059	0.0175748	3	0	0	0	29176	Neospora caninum	0.0175748	3	572307	no rank,Neospora caninum Liverpool
0.0044	0.0177711	4	0	0	0	1016	Capnocytophaga				0.0059	0.0175601	3	0	0	0	31870	Colletotrichum graminicola	0.0175601	3	645133	no rank,Colletotrichum graminicola M1.001
0.0059	0.0177544	3	0	0	0	33194	Bipolaris				0.0175	0.0175439	1	0	0	0	2350	Haliscomenobacter hydrossis	0.0175439	1	760192	no rank,Haliscomenobacter hydrossis DSM 1100
0.0059	0.0176469	3	0	0	0	5179	Sclerotinia				0.0087	0.0174279	2	0	0	0	831	Butyrivibrio fibrisolvens	0.00961538	1	1280699	no rank,Butyrivibrio fibrisolvens WTE3004
0.0044	0.0175934	4	0	0	0	5500	Coccidioides				0.0044	0.0174115	4	0	0	0	80637	Coniophora puteana	0.0174115	4	741705	no rank,Coniophora puteana RWD-64-598 SS2
0.0059	0.0175758	3	0	0	0	2742	Marinobacter				0.0087	0.0173877	2	0	0	0	211669	Psychromonas hadalis	0.0173877	2	1278302	no rank,Psychromonas hadalis ATCC BAA-638
0.0059	0.0175748	3	0	0	0	29175	Neospora				0.0058	0.0172932	3	0	0	0	162425	Aspergillus nidulans	0.0172932	3	227321	no rank,Aspergillus nidulans FGSC A4
0.0175	0.0175439	1	0	0	0	2349	Haliscomenobacter				0.0058	0.0172843	3	0	0	0	40601	Claviceps paspali	0.0172843	3	877506	no rank,Claviceps paspali RRC 1481
0.0044	0.0174115	4	0	0	0	80635	Coniophora				0.0086	0.0172393	2	0	0	0	1502	Clostridium perfringens	0.00473934	1	445334	no rank,Clostridium perfringens C str. JGS1495
0.0043	0.0173911	4	0	0	0	1654	Actinomyces				0.0043	0.0172237	4	0	0	0	665115	Shiraia sp. slf14
0.0043	0.0172237	4	0	0	0	224419	Shiraia				0.0057	0.017189	3	0	0	0	364733	Endocarpon pusillum	0.017189	3	1263415	no rank,Endocarpon pusillum Z07020
0.0043	0.0171989	4	0	0	0	5206	Filobasidiella				0.0172	0.0171674	1	0	0	0	1349410	Pandoravirus salinus
0.0057	0.017189	3	0	0	0	364710	Endocarpon				0.0086	0.0171212	2	0	0	0	117187	Fusarium verticillioides	0.0171212	2	334819	no rank,Fusarium verticillioides 7600
0.0084	0.016863	2	0	0	0	4958	Debaryomyces				0.0056	0.0169476	3	0	0	0	144	Borrelia coriaceae	0.0123604	2	1408429	no rank,Borrelia coriaceae ATCC 43381
0.0056	0.0168596	3	0	0	0	5714	Herpetomonas				0.0084	0.016863	2	0	0	0	4959	Debaryomyces hansenii	0.012987	1	1118155	no rank,Debaryomyces hansenii var. hansenii MTCC 234
0.0084	0.0167749	2	0	0	0	5864	Babesia				0.0056	0.0168596	3	0	0	0	5718	Herpetomonas muscarum
0.0042	0.0166841	4	0	0	0	5140	Neurospora				0.0056	0.016835	3	0	0	0	13642	Polysphondylium pallidum	0.016835	3	670386	no rank,Polysphondylium pallidum PN500
0.0056	0.016653	3	0	0	0	40558	Botryotinia				0.0084	0.0167749	2	0	0	0	5872	Babesia equi
0.0041	0.0165183	4	0	0	0	992	Flexibacter				0.0056	0.016684	3	0	0	0	5691	Trypanosoma brucei	0.0110343	2	999953	no rank,Trypanosoma brucei brucei strain 927/4 GUTat10.1
0.0055	0.0164677	3	0	0	0	28196	Arcobacter				0.0056	0.016653	3	0	0	0	40559	Botryotinia fuckeliana	0.00378788	1	1290391	no rank,Botryotinia fuckeliana BcDW1
0.0164	0.0163934	1	0	0	0	869806	Marivirga				0.0042	0.0166461	4	0	0	0	432096	Kazachstania africana	0.0166461	4	1071382	no rank,Kazachstania africana CBS 2517
0.0164	0.0163934	1	0	0	0	34019	Candidatus Liberibacter				0.0083	0.0165267	2	0	0	0	573173	Vibrio phage helene 12B3
0.0055	0.0163572	3	0	0	0	5146	Sordaria				0.0082	0.0164442	2	0	0	0	444919	Psychromonas aquimarina	0.0164442	2	1278312	no rank,Psychromonas aquimarina ATCC BAA-1526
0.0054	0.0162714	3	0	0	0	724	Haemophilus				0.0164	0.0163934	1	0	0	0	1006	Marivirga tractuosa	0.0163934	1	643867	no rank,Marivirga tractuosa DSM 4126
0.0054	0.0161946	3	0	0	0	45284	Neotyphodium				0.0164	0.0163934	1	0	0	0	1273132	Liberibacter crescens	0.0163934	1	1215343	no rank,Liberibacter crescens BT-1
0.0081	0.0161315	2	0	0	0	146784	Bacteriovorax				0.0055	0.0163572	3	0	0	0	5147	Sordaria macrospora
0.004	0.0160437	4	0	0	0	1047167	Zymoseptoria				0.0053	0.016032	3	0	0	0	36033	Vanderwaltozyma polyspora	0.016032	3	436907	no rank,Vanderwaltozyma polyspora DSM 70294
0.0053	0.016032	3	0	0	0	374469	Vanderwaltozyma				0.0053	0.0160304	3	0	0	0	65672	Piriformospora indica	0.0160304	3	1109443	no rank,Piriformospora indica DSM 11827
0.0053	0.0160304	3	0	0	0	65702	Piriformospora				0.0159	0.015873	1	0	0	0	1263866	Rhodopirellula europaea	0.015873	1	1263867	no rank,Rhodopirellula europaea 6C
0.004	0.0160148	4	0	0	0	191	Azospirillum				0.0079	0.0157576	2	0	0	0	360293	Leeuwenhoekiella blandensis	0.0157576	2	398720	no rank,Leeuwenhoekiella blandensis MED217
0.0079	0.0157576	2	0	0	0	283735	Leeuwenhoekiella				0.0079	0.0157115	2	0	0	0	221066	Kordia algicida	0.0157115	2	391587	no rank,Kordia algicida OT-1
0.0079	0.0157115	2	0	0	0	221065	Kordia				0.0052	0.0157022	3	0	0	0	42368	Hirsutella thompsonii	0.0118999	2	1303644	no rank,Hirsutella thompsonii MTCC3556
0.0052	0.0157022	3	0	0	0	42367	Hirsutella				0.0156	0.015625	1	0	0	0	40285	Leishmania gerbilli
0.0052	0.0156325	3	0	0	0	102234	Cyanobacterium				0.0156	0.015625	1	0	0	0	170652	Vibrio brasiliensis	0.015625	1	945543	no rank,Vibrio brasiliensis LMG 20546
0.0078	0.015588	2	0	0	0	171436	Tistrella				0.0078	0.015588	2	0	0	0	171437	Tistrella mobilis	0.00657895	1	1110502	no rank,Tistrella mobilis KA081020-065
0.0052	0.0155546	3	0	0	0	35724	Macrophomina				0.0052	0.0155546	3	0	0	0	35725	Macrophomina phaseolina	0.0155546	3	1126212	no rank,Macrophomina phaseolina MS6
0.0078	0.0155403	2	0	0	0	482	Neisseria				0.0039	0.015513	4	0	0	0	299391	Phytophthora alni
0.0152	0.0151515	1	0	0	0	67575	Rheinheimera				0.0077	0.0154158	2	0	0	0	1556	Clostridium acidurici	0.0154158	2	1128398	no rank,Clostridium acidurici 9a
0.005	0.0151151	3	0	0	0	104267	Tenacibaculum				0.0077	0.0153093	2	0	0	0	272164	Olleya marilimosa	0.0153093	2	1353276	no rank,Olleya marilimosa CAM030
0.0149	0.0149254	1	0	0	0	61653	Methylopila				0.0038	0.0152098	4	0	0	0	4897	Schizosaccharomyces japonicus	0.0152098	4	402676	no rank,Schizosaccharomyces japonicus yFS275
0.0049	0.014728	3	0	0	0	28000	Perkinsus				0.0152	0.0151515	1	0	0	0	88058	Treponema primitia	0.0151515	1	545694	no rank,Treponema primitia ZAS-2
0.0049	0.0147186	3	0	0	0	561	Escherichia				0.0152	0.0151515	1	0	0	0	506534	Rheinheimera sp. A13L
0.0048	0.0145056	3	0	0	0	226	Alteromonas				0.0149	0.0149254	1	0	0	0	1120792	Methylopila sp. 73B
0.0145	0.0144928	1	0	0	0	36658	Volvariella				0.0149	0.0149254	1	0	0	0	1235792	Lachnospiraceae bacterium M18-1
0.0072	0.0144587	2	0	0	0	198251	Candidatus Pelagibacter				0.0049	0.0148498	3	0	0	0	688	Aliivibrio logei	0.00571429	1	626086	no rank,Aliivibrio logei 5S-186
0.0048	0.0144047	3	0	0	0	1263	Ruminococcus				0.0074	0.0148319	2	0	0	0	42805	Epichloe amarillans
0.0048	0.0142985	3	0	0	0	148303	Magnaporthe				0.0049	0.014728	3	0	0	0	31276	Perkinsus marinus	0.014728	3	423536	no rank,Perkinsus marinus ATCC 50983
0.0047	0.0141983	3	0	0	0	131324	Pseudocercospora				0.0049	0.0147186	3	0	0	0	562	Escherichia coli	0.00714286	1	656417	no rank,Escherichia coli M605
0.0071	0.0141486	2	0	0	0	52959	Polaribacter				0.0049	0.0146347	3	0	0	0	2746	Halomonas elongata	0.0146347	3	768066	no rank,Halomonas elongata DSM 2581
0.0047	0.0140741	3	0	0	0	290174	Aquimarina				0.0073	0.0145287	2	0	0	0	498301	Flavobacterium rivuli	0.0145287	2	1121895	no rank,Flavobacterium rivuli DSM 21788
0.0046	0.0139469	3	0	0	0	5305	Phanerochaete				0.0145	0.0144928	1	0	0	0	851	Fusobacterium nucleatum	0.0144928	1	997347	no rank,Fusobacterium nucleatum subsp. animalis ATCC 51191
0.0069	0.0138889	2	0	0	0	196118	Methanocaldococcus				0.0145	0.0144928	1	0	0	0	36659	Volvariella volvacea
0.0046	0.0137395	3	0	0	0	613	Serratia				0.0048	0.0144294	3	0	0	0	2331	Halanaerobium praevalens	0.0144294	3	572479	no rank,Halanaerobium praevalens DSM 2228
0.0137	0.0136986	1	0	0	0	65496	Actinoalloteichus				0.0048	0.0142985	3	0	0	0	318829	Magnaporthe oryzae	0.00555556	1	1274781	no rank,Magnaporthe oryzae 4091-5-8
0.0046	0.0136942	3	0	0	0	5269	Ustilago				0.0047	0.0141964	3	0	0	0	113608	Tetrapisispora phaffii	0.0141964	3	1071381	no rank,Tetrapisispora phaffii CBS 4417
0.0068	0.0135249	2	0	0	0	4753	Pneumocystis				0.0071	0.0141486	2	0	0	0	37453	Polaribacter franzmannii	0.0141486	2	1248440	no rank,Polaribacter franzmannii ATCC 700399
0.0135	0.0135135	1	0	0	0	53328	Desulfospira				0.0069	0.0137719	2	0	0	0	13264	Brachyspira innocens	0.0137719	2	1267004	no rank,Brachyspira innocens ATCC 29796
0.0045	0.01351	3	0	0	0	1357	Lactococcus				0.0137	0.0136986	1	0	0	0	65497	Actinoalloteichus cyanogriseus	0.0136986	1	1120930	no rank,Actinoalloteichus cyanogriseus DSM 43889
0.0067	0.0134764	2	0	0	0	100860	Aphanomyces				0.0046	0.0136942	3	0	0	0	120017	Ustilago hordei	0.0136942	3	1128400	no rank,Ustilago hordei Uh4857-4
0.0067	0.013434	2	0	0	0	276836	Rozella				0.0068	0.0135233	2	0	0	0	1287055	Brachyspira hampsonii	0.00746269	1	1287056	no rank,Brachyspira hampsonii 30599
0.0067	0.0133385	2	0	0	0	70992	Flexithrix				0.0135	0.0135135	1	0	0	0	53329	Desulfospira joergensenii	0.0135135	1	1265505	no rank,Desulfospira joergensenii DSM 10085
0.0066	0.013163	2	0	0	0	92244	Thioalkalimicrobium				0.0067	0.013434	2	0	0	0	281847	Rozella allomycis	0.013434	2	988480	no rank,Rozella allomycis CSF55
0.0043	0.0129246	3	0	0	0	106841	Cryptococcus				0.0067	0.0134033	2	0	0	0	5860	Plasmodium vinckei
0.0064	0.0128967	2	0	0	0	456492	Saccharibacillus				0.0067	0.0133385	2	0	0	0	70993	Flexithrix dorotheae	0.0133385	2	1121904	no rank,Flexithrix dorotheae DSM 6795
0.0064	0.0128404	2	0	0	0	184462	Hyaloperonospora				0.0066	0.013163	2	0	0	0	147268	Thioalkalimicrobium cyclicum	0.013163	2	717773	no rank,Thioalkalimicrobium cyclicum ALM1
0.0064	0.0128268	2	0	0	0	532	Beijerinckia				0.0132	0.0131579	1	0	0	0	161890	Corynebacterium mastitidis	0.0131579	1	1121365	no rank,Corynebacterium mastitidis DSM 44356
0.0128	0.0128205	1	0	0	0	36862	Ideonella				0.0065	0.0129521	2	0	0	0	5180	Sclerotinia sclerotiorum	0.0129521	2	665079	no rank,Sclerotinia sclerotiorum 1980 UF-70
0.0064	0.0127969	2	0	0	0	180162	Cetobacterium				0.0065	0.0129234	2	0	0	0	269454	Arthrobacter sp. 35/47
0.0064	0.0127199	2	0	0	0	244698	Gillisia				0.0064	0.0128967	2	0	0	0	459527	Saccharibacillus kuerlensis	0.0128967	2	1123226	no rank,Saccharibacillus kuerlensis DSM 22868
0.0063	0.0126519	2	0	0	0	5703	Endotrypanum				0.0064	0.0128543	2	0	0	0	85929	Sphaerulina musiva	0.0128543	2	692275	no rank,Sphaerulina musiva SO2202
0.0042	0.0125496	3	0	0	0	1190	Fischerella				0.0064	0.0128404	2	0	0	0	272952	Hyaloperonospora arabidopsidis	0.0128404	2	559515	no rank,Hyaloperonospora arabidopsidis Emoy2
0.0062	0.012447	2	0	0	0	146	Spirochaeta				0.0064	0.0128268	2	0	0	0	533	Beijerinckia indica	0.0128268	2	395963	no rank,Beijerinckia indica subsp. indica ATCC 9039
0.0041	0.0123961	3	0	0	0	84567	Pedobacter				0.0128	0.0128205	1	0	0	0	169679	Clostridium saccharobutylicum	0.0128205	1	1345695	no rank,Clostridium saccharobutylicum DSM 13864
0.0062	0.0123478	2	0	0	0	44055	Aureococcus				0.0128	0.0128205	1	0	0	0	137716	Ideonella sp. B508-1
0.0123	0.0123457	1	0	0	0	83553	Chlamydophila				0.0128	0.0128205	1	0	0	0	1056816	Nocardia sp. BMG51109
0.0123	0.0122699	1	0	0	0	551	Erwinia				0.0064	0.0127969	2	0	0	0	188913	Cetobacterium somerae	0.0127969	2	1319815	no rank,Cetobacterium somerae ATCC BAA-474
0.0122	0.0121951	1	0	0	0	58127	Helminthosporium				0.0042	0.0127304	3	0	0	0	999	Flexibacter litoralis	0.0127304	3	880071	no rank,Flexibacter litoralis DSM 6794
0.0061	0.0121555	2	0	0	0	32068	Sebaldella				0.0042	0.0126914	3	0	0	0	27350	Puccinia striiformis	0.00848969	2	168172	no rank,Puccinia striiformis f. sp. tritici
0.004	0.0120401	3	0	0	0	1243	Leuconostoc				0.0063	0.0126519	2	0	0	0	5705	Endotrypanum monterogeii
0.0059	0.0118744	2	0	0	0	44000	Caldicellulosiruptor				0.0063	0.0126167	2	0	0	0	43655	Pseudoalteromonas citrea	0.0126167	2	1117314	no rank,Pseudoalteromonas citrea NCIMB 1889
0.0059	0.0118487	2	0	0	0	418098	Candidatus Magnetoglobus				0.0062	0.0124835	2	0	0	0	738	Haemophilus parasuis	0.00869565	1	1275971	no rank,Haemophilus parasuis D74
0.0039	0.0118241	3	0	0	0	34474	Fomitopsis				0.0062	0.0123478	2	0	0	0	44056	Aureococcus anophagefferens
0.0059	0.0117327	2	0	0	0	32636	Halothermothrix				0.0123	0.0123457	1	0	0	0	171284	Mycoplasma cynos	0.0123457	1	1246955	no rank,Mycoplasma cynos C142
0.0116	0.0116279	1	0	0	0	43947	Tolumonas				0.0123	0.0123457	1	0	0	0	83555	Chlamydophila abortus
0.0039	0.0115876	3	0	0	0	39952	Setosphaeria				0.0041	0.0123295	3	0	0	0	228	Pseudoalteromonas haloplanktis	0.00759016	2	326442	no rank,Pseudoalteromonas haloplanktis TAC125
0.0038	0.0114973	3	0	0	0	102231	Gloeocapsa				0.0123	0.0122699	1	0	0	0	215689	Erwinia sp. Ejp617
0.0057	0.0114837	2	0	0	0	872	Desulfovibrio				0.0061	0.0122533	2	0	0	0	860	Fusobacterium periodonticum	0.0122533	2	469621	no rank,Fusobacterium periodonticum 1_1_41FAA
0.0038	0.0114655	3	0	0	0	5027	Pyrenophora				0.0122	0.0121951	1	0	0	0	1166158	Methylobacterium sp. L2-4
0.0038	0.0114517	3	0	0	0	300275	Lachancea				0.0122	0.0121951	1	0	0	0	112098	Saprolegnia diclina	0.0121951	1	1156394	no rank,Saprolegnia diclina VS20
0.0038	0.011378	3	0	0	0	75	Caulobacter				0.0122	0.0121951	1	0	0	0	58128	Helminthosporium solani	0.0121951	1	1400345	no rank,Helminthosporium solani B-AC-16A
0.0038	0.0113636	3	0	0	0	1322061	Rhizoctonia				0.0061	0.0121555	2	0	0	0	826	Sebaldella termitidis	0.0121555	2	526218	no rank,Sebaldella termitidis ATCC 33386
0.0057	0.0113636	2	0	0	0	1562	Desulfotomaculum				0.0061	0.012142	2	0	0	0	101203	Saprolegnia parasitica	0.012142	2	695850	no rank,Saprolegnia parasitica CBS 223.65
0.0114	0.0113636	1	0	0	0	270	Thermus				0.006	0.01206	2	0	0	0	1240657	Herpotrichiellaceae sp. UM238
0.0056	0.0112483	2	0	0	0	2260	Pyrococcus				0.006	0.012013	2	0	0	0	134534	Acinetobacter gyllenbergii	0.00606061	1	1217658	no rank,Acinetobacter gyllenbergii NIPH 230
0.0056	0.0112046	2	0	0	0	1142504	Homolaphlyctis				0.004	0.0119671	3	0	0	0	40127	Neurospora tetrasperma
0.0111	0.0111111	1	0	0	0	1851	Saccharomonospora				0.006	0.0119632	2	0	0	0	28199	Arcobacter nitrofigilis	0.0119632	2	572480	no rank,Arcobacter nitrofigilis DSM 7299
0.0055	0.0110343	2	0	0	0	61434	Dehalococcoides				0.0059	0.0118949	2	0	0	0	412438	Chryseobacterium daeguense	0.0118949	2	1121286	no rank,Chryseobacterium daeguense DSM 19388
0.011	0.010989	1	0	0	0	29404	Microlunatus				0.0059	0.0118487	2	0	0	0	418099	Candidatus Magnetoglobus multicellularis	0.0118487	2	890399	no rank,Candidatus Magnetoglobus multicellularis str. Araruama
0.0054	0.0108801	2	0	0	0	2077	Sporolactobacillus				0.0039	0.0118241	3	0	0	0	40483	Fomitopsis pinicola	0.0118241	3	743788	no rank,Fomitopsis pinicola FP-58527 SS1
0.0054	0.0108708	2	0	0	0	12967	Blastocystis				0.0059	0.0118157	2	0	0	0	102235	Cyanobacterium stanieri	0.0118157	2	292563	no rank,Cyanobacterium stanieri PCC 7202
0.0054	0.0108162	2	0	0	0	1372	Planococcus				0.0039	0.0117811	3	0	0	0	40384	Aspergillus kawachii	0.0117811	3	1033177	no rank,Aspergillus kawachii IFO 4308
0.0054	0.0107223	2	0	0	0	28222	Desulfobacula				0.0118	0.0117647	1	0	0	0	1201288	Bacteriovorax sp. Seq25_V
0.0053	0.0105868	2	0	0	0	80744	Serpula				0.0059	0.0117327	2	0	0	0	31909	Halothermothrix orenii	0.0117327	2	373903	no rank,Halothermothrix orenii H 168
0.0053	0.010563	2	0	0	0	1740	Thermodesulfobacterium				0.0116	0.0116279	1	0	0	0	43948	Tolumonas auensis	0.0116279	1	595494	no rank,Tolumonas auensis DSM 9187
0.0052	0.0104993	2	0	0	0	82105	Cladophialophora				0.0058	0.0116004	2	0	0	0	29363	Clostridium paraputrificum	0.0116004	2	1280689	no rank,Clostridium paraputrificum AGR2156
0.0102	0.0102041	1	0	0	0	33926	Candidatus Phytoplasma				0.0039	0.0115876	3	0	0	0	93612	Setosphaeria turcica	0.0115876	3	671987	no rank,Setosphaeria turcica Et28A
0.0051	0.0101587	2	0	0	0	41254	Mycosphaerella				0.0038	0.0114517	3	0	0	0	4934	Lachancea kluyveri	0.0114517	3	226302	no rank,Lachancea kluyveri NRRL Y-12651
0.0101	0.010101	1	0	0	0	200414	Caldisphaera				0.0038	0.0113636	3	0	0	0	456999	Rhizoctonia solani	0.00757576	2	1108050	no rank,Rhizoctonia solani AG-1 IB
0.0101	0.010101	1	0	0	0	204037	Dickeya				0.0056	0.0112483	2	0	0	0	158	Treponema denticola	0.00425532	1	999428	no rank,Treponema denticola ATCC 33520
0.0101	0.010101	1	0	0	0	1839	Nocardioides				0.0112	0.011236	1	0	0	0	936596	Lachnospiraceae bacterium MSX33
0.005	0.0100573	2	0	0	0	374468	Nakaseomyces				0.0112	0.011236	1	0	0	0	996	Flavobacterium columnare	0.011236	1	1041826	no rank,Flavobacterium columnare ATCC 49512
0.005	0.00996844	2	0	0	0	2747	Carnobacterium				0.0056	0.0112046	2	0	0	0	1142505	Homoloaphlyctis polyrhiza	0.0112046	2	166479	no rank,Homoloaphlyctis polyrhiza JEL 142
0.005	0.00996072	2	0	0	0	45234	Cordyceps				0.0056	0.0111964	2	0	0	0	1078083	Staphylococcus sp. HGB0015
0.0049	0.00986969	2	0	0	0	936	Thiovulum				0.0056	0.0111408	2	0	0	0	1321777	Clostridiales bacterium oral taxon 876	0.0111408	2	1321778	no rank,Clostridiales bacterium oral taxon 876 str. F0540
0.0048	0.0096427	2	0	0	0	2013	Nocardiopsis				0.0111	0.0111111	1	0	0	0	29530	Cytophaga aurantiaca	0.0111111	1	1121373	no rank,Cytophaga aurantiaca DSM 3654
0.0048	0.00959287	2	0	0	0	1813	Amycolatopsis				0.0111	0.0111111	1	0	0	0	632569	Saccharomonospora marina	0.0111111	1	882083	no rank,Saccharomonospora marina XMU15
0.0047	0.00949674	2	0	0	0	5581	Beauveria				0.0111	0.0111111	1	0	0	0	569153	Prochlorococcus sp. W4
0.0047	0.0094376	2	0	0	0	53357	Intrasporangium				0.0055	0.0110343	2	0	0	0	61435	Dehalococcoides mccartyi
0.0094	0.00938967	1	0	0	0	10882	Orthoreovirus				0.011	0.010989	1	0	0	0	29405	Microlunatus phosphovorus	0.010989	1	1032480	no rank,Microlunatus phosphovorus NM-1
0.0047	0.00937235	2	0	0	0	68287	Mesorhizobium				0.011	0.010989	1	0	0	0	1598	Lactobacillus reuteri	0.010989	1	1358027	no rank,Lactobacillus reuteri TD1
0.0046	0.0092959	2	0	0	0	5498	Cladosporium				0.0054	0.0108708	2	0	0	0	12968	Blastocystis hominis
0.0046	0.00919961	2	0	0	0	36913	Lodderomyces				0.0109	0.0108696	1	0	0	0	2111	Mycoplasma arthritidis	0.0108696	1	243272	no rank,Mycoplasma arthritidis 158L3-1
0.0046	0.00919374	2	0	0	0	497	Psychrobacter				0.0108	0.0107527	1	0	0	0	36745	Clostridium saccharoperbutylacetonicum	0.0107527	1	931276	no rank,Clostridium saccharoperbutylacetonicum N1-4(HMT)
0.0046	0.00918206	2	0	0	0	364316	Verminephrobacter				0.0054	0.0107223	2	0	0	0	28223	Desulfobacula toluolica	0.0107223	2	651182	no rank,Desulfobacula toluolica Tol2
0.0045	0.00902939	2	0	0	0	1298	Deinococcus				0.0053	0.0106844	2	0	0	0	979894	Spathaspora arborariae	0.0106844	2	1343157	no rank,Spathaspora arborariae UFMG-19.1A
0.0045	0.00902348	2	0	0	0	28581	Allomyces				0.0106	0.0106383	1	0	0	0	28091	Neisseria weaveri
0.0045	0.00901606	2	0	0	0	12329	Tenuivirus				0.0053	0.0106192	2	0	0	0	199	Campylobacter concisus	0.00666667	1	1242969	no rank,Campylobacter concisus ATCC 51562
0.0045	0.00899466	2	0	0	0	37884	Rhytidhysteron				0.0053	0.0106168	2	0	0	0	1265	Ruminococcus flavefaciens	0.00625	1	641112	no rank,Ruminococcus flavefaciens FD-1
0.0089	0.00892857	1	0	0	0	212790	Sulfurihydrogenibium				0.0053	0.0105868	2	0	0	0	85982	Serpula lacrymans
0.0089	0.00892857	1	0	0	0	203522	Longispora				0.0105	0.0105263	1	0	0	0	1016879	Cutthroat trout virus
0.0044	0.00889105	2	0	0	0	61458	Coniosporium				0.0053	0.0105041	2	0	0	0	173	Leptospira interrogans	0.00564972	1	1291310	no rank,Leptospira interrogans serovar Szwajizak str. Szwajizak
0.0044	0.00886402	2	0	0	0	13	Dictyoglomus				0.0052	0.0104367	2	0	0	0	1352	Enterococcus faecium
0.0044	0.00883838	2	0	0	0	396811	Fulvivirga				0.0103	0.0103093	1	0	0	0	439493	Candidatus Pelagibacter sp. HTCC7211
0.0044	0.00878788	2	0	0	0	1158	Oscillatoria				0.0051	0.0102202	2	0	0	0	666686	Bacillus sp. 1NLA3E
0.0044	0.00878191	2	0	0	0	46255	Weissella				0.0051	0.0102192	2	0	0	0	281361	Flavobacterium denitrificans	0.0102192	2	1121888	no rank,Flavobacterium denitrificans DSM 15936
0.0088	0.00877193	1	0	0	0	2179	Methanothermus				0.0102	0.0102041	1	0	0	0	1298895	Euryarchaeota archaeon SCGC AAA287-E17
0.0044	0.008763	2	0	0	0	5340	Agaricus				0.0102	0.0102041	1	0	0	0	138647	Poinsettia branch-inducing phytoplasma	0.0102041	1	1196416	no rank,Poinsettia branch-inducing phytoplasma str. JR1
0.0044	0.00873837	2	0	0	0	97095	Eutypa				0.0051	0.010117	2	0	0	0	712976	Lachnospiraceae bacterium oral taxon 082	0.010117	2	861454	no rank,Lachnospiraceae bacterium oral taxon 082 str. F0431
0.0043	0.00867781	2	0	0	0	329878	Cryomyces				0.0051	0.0101013	2	0	0	0	209285	Chaetomium thermophilum	0.0101013	2	759272	no rank,Chaetomium thermophilum var. thermophilum DSM 1495
0.0043	0.0086474	2	0	0	0	199307	Endocronartium				0.0101	0.010101	1	0	0	0	200415	Caldisphaera lagunensis	0.010101	1	1056495	no rank,Caldisphaera lagunensis DSM 15908
0.0043	0.00859557	2	0	0	0	51540	Spraguea				0.0101	0.010101	1	0	0	0	196162	Nocardioides sp. JS614
0.0043	0.00850486	2	0	0	0	1186	Calothrix				0.0101	0.010101	1	0	0	0	204038	Dickeya dadantii	0.010101	1	198628	no rank,Dickeya dadantii 3937
0.0085	0.00847458	1	0	0	0	77924	Hemiselmis				0.0101	0.010101	1	0	0	0	644281	Methanocaldococcus sp. FS406-22
0.0042	0.00846078	2	0	0	0	100474	Batrachochytrium				0.005	0.0100573	2	0	0	0	5478	Candida glabrata
0.0042	0.00846078	2	0	0	0	100715	Chloroherpeton				0.005	0.0100357	2	0	0	0	1520	Clostridium beijerinckii	0.00425532	1	290402	no rank,Clostridium beijerinckii NCIMB 8052
0.0042	0.00835534	2	0	0	0	1129	Synechococcus				0.01	0.01	1	0	0	0	262077	Marinobacter daepoensis	0.01	1	1122197	no rank,Marinobacter daepoensis DSM 16072
0.0041	0.00828838	2	0	0	0	29882	Laccaria				0.01	0.01	1	0	0	0	1509	Clostridium sporogenes	0.01	1	471871	no rank,Clostridium sporogenes ATCC 15579
0.0041	0.00819823	2	0	0	0	4919	Pichia				0.005	0.00998584	2	0	0	0	365343	Chryseobacterium caeni	0.00998584	2	1121285	no rank,Chryseobacterium caeni DSM 17710
0.0082	0.00819672	1	0	0	0	246875	Algoriphagus				0.005	0.00996072	2	0	0	0	73501	Cordyceps militaris	0.00996072	2	983644	no rank,Cordyceps militaris CM01
0.0041	0.0081357	2	0	0	0	494041	Ophiognomonia				0.0099	0.00990099	1	0	0	0	157688	Leptotrichia hofstadii	0.00990099	1	1122171	no rank,Leptotrichia hofstadii DSM 21651
0.0081	0.00813008	1	0	0	0	290425	Advenella				0.0049	0.00986969	2	0	0	0	1177931	Thiovulum sp. ES
0.0041	0.00811629	2	0	0	0	79206	Desulfosporosinus				0.0049	0.00975288	2	0.5	0	0	463800	Kwoniella mangrovensis
0.004	0.00793726	2	0	0	0	57665	Sulfurospirillum				0.0049	0.00970504	2	0	0	0	1351	Enterococcus faecalis	0.00591716	1	749507	no rank,Enterococcus faecalis TX0470
0.004	0.00793726	2	0	0	0	698776	Cellulosilyticum				0.0048	0.00969153	2	0	0	0	5306	Phanerochaete chrysosporium	0.00969153	2	273507	no rank,Phanerochaete chrysosporium RP-78
0.0079	0.00793651	1	0	0	0	604195	Cyberlindnera				0.0048	0.0096206	2	0	0	0	104270	Tenacibaculum ovolyticum	0.0096206	2	1123347	no rank,Tenacibaculum ovolyticum DSM 18103
0.0039	0.00788624	2	0	0	0	1193503	Gilliamella				0.0048	0.00953501	2	0	0	0	5207	Cryptococcus neoformans	0.00574713	1	235443	no rank,Cryptococcus neoformans var. grubii H99
0.0079	0.00787402	1	0	0	0	27320	Metschnikowia				0.0095	0.00952381	1	0	0	0	112090	Aphanomyces astaci
0.0039	0.00786951	2	0	0	0	590	Salmonella				0.0048	0.00951479	2	0	0	0	1162307	Pleosporales sp. UM 1110 2012	0.00951479	2	1162309	no rank,Pleosporales sp. UM 1110
0.0039	0.00783646	2	0	0	0	2175	Methanohalophilus				0.0048	0.00950217	2	0	0	0	44008	Enterococcus cecorum	0.00950217	2	1121864	no rank,Enterococcus cecorum DSM 20682 = ATCC 43198
0.0078	0.00775194	1	0	0	0	34072	Variovorax				0.0047	0.00949674	2	0	0	0	176275	Beauveria bassiana	0.00949674	2	655819	no rank,Beauveria bassiana ARSEF 2860
0.0039	0.00770715	2	0	0	0	81682	Methylovorus				0.0047	0.00949312	2	0	0	0	53983	Phytophthora cambivora
0.0077	0.00769231	1	0	0	0	6033	Encephalitozoon				0.0047	0.0094697	2	0	0	0	49224	Trichoderma hamatum	0.0094697	2	1247866	no rank,Trichoderma hamatum GD12
0.0038	0.00763403	2	0	0	0	105767	Tremella				0.0047	0.0094494	2	0	0	0	63417	Trichophyton verrucosum	0.0094494	2	663202	no rank,Trichophyton verrucosum HKI 0517
0.0076	0.00763359	1	0	0	0	1013	Weeksella				0.0094	0.00938967	1	0	0	0	38170	Avian orthoreovirus	0.00938967	1	299807	no rank,Avian orthoreovirus strain 918
0.0076	0.00763359	1	0	0	0	504481	Sediminibacterium				0.0046	0.0092959	2	0	0	0	92950	Cladosporium sphaerospermum	0.0092959	2	1151026	no rank,Cladosporium sphaerospermum UM 843
0.0038	0.0076193	2	0	0	0	5144	Podospora				0.0046	0.00926899	2	0	0	0	50052	Mycoplasma crocodyli	0.00926899	2	512564	no rank,Mycoplasma crocodyli MP145
0.0038	0.0076193	2	0	0	0	35798	Nitrosospira				0.0046	0.00919961	2	0	0	0	36914	Lodderomyces elongisporus	0.00919961	2	379508	no rank,Lodderomyces elongisporus NRRL YB-4239
0.0038	0.0076193	2	0	0	0	1021	Beggiatoa				0.0046	0.00918206	2	0	0	0	364317	Verminephrobacter eiseniae	0.00918206	2	391735	no rank,Verminephrobacter eiseniae EF01-2
0.0038	0.00757576	2	0	0	0	375288	Parabacteroides				0.0092	0.00917431	1	0	0	0	1273738	Escherichia phage PBECO 4
0.0038	0.00757576	2	0	0	0	970	Selenomonas				0.0092	0.00917431	1	0	0	0	38033	Chaetomium globosum	0.00917431	1	306901	no rank,Chaetomium globosum CBS 148.51
0.0038	0.00757576	2	0	0	0	1037529	Periglandula				0.0046	0.0091367	2	0	0	0	453459	Cryptococcus pinus	0.0091367	2	1296096	no rank,Cryptococcus pinus CBS 10737
0.0038	0.00757576	2	0	0	0	184431	Coprinopsis				0.0045	0.00905104	2	0	0	0	1511	[Clostridium] sticklandii
0.0038	0.00757576	2	0	0	0	5021	Leptosphaeria				0.0045	0.00904569	2	0	0	0	1363	Lactococcus garvieae	0.00389105	1	1231377	no rank,Lactococcus garvieae DCC43
0.0038	0.00757576	2	0	0	0	255204	Pseudoclavibacter				0.0045	0.00902348	2	0	0	0	28583	Allomyces macrogynus	0.00902348	2	578462	no rank,Allomyces macrogynus ATCC 38327
0.0038	0.00757576	2	0	0	0	29487	Photorhabdus				0.0045	0.00901606	2	0	0	0	12331	Rice stripe virus
0.0076	0.00757576	1	0	0	0	244599	Raphidiopsis				0.009	0.00900901	1	0	0	0	1412875	Lactococcus phage phiL47
0.0075	0.0075188	1	0	0	0	206664	Desulfonauticus				0.009	0.00900901	1	0	0	0	1294122	nanoarchaeote Nst1
0.0075	0.00746269	1	0	0	0	100026	Hysterium				0.0045	0.00899621	2	0	0	0	29362	Clostridium papyrosolvens	0.00378788	1	588581	no rank,Clostridium papyrosolvens DSM 2782
0.0074	0.00740741	1	0	0	0	55079	Aneurinibacillus				0.0045	0.00899466	2	0	0	0	37885	Rhytidhysteron rufulum	0.00899466	2	1136865	no rank,Rhytidhysteron rufulum CBS 306.38
0.0074	0.00735294	1	0	0	0	1177	Nostoc				0.0045	0.00894252	2	0	0	0	48490	Fusarium circinatum	0.00894252	2	1076874	no rank,Fusarium circinata FSP 34
0.0071	0.00714286	1	0	0	0	33981	Kineococcus				0.0089	0.00892857	1	0	0	0	304736	Sulfurihydrogenibium yellowstonense	0.00892857	1	432331	no rank,Sulfurihydrogenibium yellowstonense SS-5
0.0071	0.00714286	1	0	0	0	106633	Thioalkalivibrio				0.0089	0.00892857	1	0	0	0	203523	Longispora albida	0.00892857	1	1122182	no rank,Longispora albida DSM 44784
0.0071	0.0070922	1	0	0	0	267989	Lebetimonas				0.0089	0.00892857	1	0	0	0	936594	Lachnospiraceae bacterium ICM7
0.0069	0.00694444	1	0	0	0	399320	Sphaerochaeta				0.0044	0.00889105	2	0	0	0	61459	Coniosporium apollinis	0.00889105	2	1168221	no rank,Coniosporium apollinis CBS 100218
0.0069	0.00694444	1	0	0	0	5948	Stylonychia				0.0044	0.00884973	2	0	0	0	1165	Anabaena cylindrica	0.00884973	2	272123	no rank,Anabaena cylindrica PCC 7122
0.0069	0.00689655	1	0	0	0	1754	Thermoanaerobacter				0.0088	0.00884956	1	0	0	0	1284352	Paenibacillus sp. A9
0.0069	0.00689655	1	0	0	0	10483	Ichnovirus				0.0044	0.00883838	2	0	0	0	881893	Fulvivirga imtechensis	0.00883838	2	1237149	no rank,Fulvivirga imtechensis AK7
0.0068	0.00684932	1	0	0	0	5873	Theileria				0.0088	0.00877193	1	0	0	0	2180	Methanothermus fervidus	0.00877193	1	523846	no rank,Methanothermus fervidus DSM 2088
0.0068	0.00680272	1	0	0	0	1148783	Diplosphaera				0.0044	0.008763	2	0	0	0	59798	Crithidia acanthocephali
0.0067	0.00671141	1	0	0	0	72358	Trachipleistophora				0.0044	0.008763	2	0	0	0	5341	Agaricus bisporus	0.00378788	1	597362	no rank,Agaricus bisporus var. burnettii JB137-S8
0.0067	0.00671141	1	0	0	0	2184	Methanococcus				0.0044	0.00873837	2	0	0	0	28173	Vibrio nigripulchritudo	0.00873837	2	1051649	no rank,Vibrio nigripulchritudo ATCC 27043
0.0067	0.00671141	1	0	0	0	418453	Desulfovirgula				0.0044	0.00873837	2	0	0	0	97096	Eutypa lata	0.00873837	2	1287681	no rank,Eutypa lata UCREL1
0.0066	0.00662252	1	0	0	0	379068	Galbibacter				0.0043	0.00869192	2	0	0	0	294	Pseudomonas fluorescens	0.00483092	1	216595	no rank,Pseudomonas fluorescens SBW25
0.0066	0.00662252	1	0	0	0	262	Francisella				0.0043	0.00868984	2	0	0	0	1519	Clostridium tyrobutyricum	0.00868984	2	1212547	no rank,Clostridium tyrobutyricum UC7086
0.0066	0.00657895	1	0	0	0	45669	Salinicoccus				0.0043	0.00867781	2	0	0	0	329879	Cryomyces antarcticus	0.00867781	2	1323836	no rank,Cryomyces antarcticus CCFEE 534
0.0066	0.00657895	1	0	0	0	1375	Aerococcus				0.0043	0.0086474	2	0	0	0	27356	Endocronartium harknessii	0.0086474	2	1300066	no rank,Endocronartium harknessii PhW48OC
0.0065	0.00649351	1	0	0	0	687950	Lecanosticta				0.0086	0.00862069	1	0	0	0	29507	Leptospira kirschneri	0.00862069	1	1218584	no rank,Leptospira kirschneri str. JB
0.0065	0.00645161	1	0	0	0	33882	Microbacterium				0.0043	0.00859557	2	0	0	0	63418	Trichophyton equinum	0.00859557	2	559882	no rank,Trichophyton equinum CBS 127.97
0.0065	0.00645161	1	0	0	0	572511	Blautia				0.0043	0.00859557	2	0	0	0	51541	Spraguea lophii	0.00859557	2	1358809	no rank,Spraguea lophii 42_110
0.0064	0.00641026	1	0	0	0	28253	Marinomonas				0.0043	0.00859332	2	0	0	0	723171	Vibrio genomosp. F10
0.0064	0.00641026	1	0	0	0	475	Moraxella				0.0043	0.00858432	2	0	0	0	44250	Paenibacillus alvei	0.00425532	1	1206781	no rank,Paenibacillus alvei DSM 29
0.0064	0.00636943	1	0	0	0	568394	Pseudogulbenkiania				0.0085	0.00847458	1	0	0	0	464988	Hemiselmis andersenii
0.0063	0.00628931	1	0	0	0	187	Aquaspirillum				0.0085	0.00847458	1	0	0	0	1219	Prochlorococcus marinus
0.0063	0.00625	1	0	0	0	107	Spirosoma				0.0042	0.00846078	2	0	0	0	109871	Batrachochytrium dendrobatidis
0.0062	0.00621118	1	0	0	0	28067	Rubrivivax				0.0042	0.00846078	2	0	0	0	100716	Chloroherpeton thalassium	0.00846078	2	517418	no rank,Chloroherpeton thalassium ATCC 35110
0.0061	0.00609756	1	0	0	0	133746	Punctularia				0.0084	0.00840336	1	0	0	0	186617	uncultured marine virus
0.0061	0.00609756	1	0	0	0	286130	Sulfuricurvum				0.0084	0.00840336	1	0	0	0	1930	Streptomyces scabiei	0.00840336	1	680198	no rank,Streptomyces scabiei 87.22
0.0061	0.00606061	1	0	0	0	202746	Sulfurimonas				0.0042	0.00834635	2	0	0	0	40302	Nosema ceranae	0.00834635	2	578460	no rank,Nosema ceranae BRL01
0.0061	0.00606061	1	0	0	0	47251	Leptolyngbya				0.0041	0.00829238	2	0	0	0	72520	Nannochloropsis gaditana	0.00829238	2	1093141	no rank,Nannochloropsis gaditana CCMP526
0.006	0.0060241	1	0	0	0	83612	Psychroflexus				0.0041	0.00828838	2	0	0	0	29883	Laccaria bicolor	0.00828838	2	486041	no rank,Laccaria bicolor S238N-H82
0.006	0.00595238	1	0	0	0	36910	Clavispora				0.0041	0.00827219	2	0	0	0	1428	Bacillus thuringiensis	0.00448431	1	527022	no rank,Bacillus thuringiensis serovar monterrey BGSC 4AJ1
0.0059	0.00588235	1	0	0	0	252356	Maribacter				0.0041	0.00819823	2	0	0	0	4909	Pichia kudriavzevii	0.00819823	2	1213351	no rank,Pichia kudriavzevii M12
0.0059	0.00588235	1	0	0	0	104175	Oscillochloris				0.0082	0.00819672	1	0	0	0	264027	Algoriphagus marincola	0.00819672	1	1120966	no rank,Algoriphagus marincola DSM 16067
0.0058	0.00584795	1	0	0	0	59738	Marinilabilia				0.0041	0.00817384	2	0	0	0	199306	Coccidioides posadasii	0.00438596	1	469470	no rank,Coccidioides posadasii RMSCC 2133
0.0058	0.00584795	1	0	0	0	499551	Methanolinea				0.0041	0.00815469	2	0	0	0	79012	Dictyostelium firmibasis
0.0058	0.00581395	1	0	0	0	693074	Caldisericum				0.0041	0.00814176	2	0	0	0	361072	Dictyostelium citrinum
0.0058	0.00578035	1	0	0	0	500614	Desmospora				0.0041	0.0081357	2	0	0	0	218668	Ophiognomonia clavigignenti-juglandacearum
0.0057	0.00574713	1	0	0	0	48073	Microbulbifer				0.0081	0.00813008	1	0	0	0	310575	Advenella kashmirensis	0.00813008	1	1036672	no rank,Advenella kashmirensis WT001
0.0057	0.00571429	1	0	0	0	74317	Maricaulis				0.004	0.00809538	2	0	0	0	40284	Leishmania arabica
0.0057	0.00571429	1	0	0	0	1827	Rhodococcus				0.004	0.00807972	2	0	0	0	47678	Bacteroides caccae
0.0057	0.00571429	1	0	0	0	55080	Brevibacillus				0.0081	0.00806452	1	0	0	0	27337	Verticillium dahliae	0.00806452	1	498257	no rank,Verticillium dahliae VdLs.17
0.0056	0.00564972	1	0	0	0	5540	Thermomyces				0.004	0.00802517	2	0	0	0	39497	Eubacterium xylanophilum	0.00802517	2	1336241	no rank,Eubacterium xylanophilum ATCC 35991
0.0056	0.00564972	1	0	0	0	54304	Planktothrix				0.008	0.008	1	0	0	0	566037	Saccharomycetaceae sp. 'Ashbya aceri'
0.0056	0.00555556	1	0	0	0	1253	Pediococcus				0.008	0.008	1	0	0	0	42068	Pneumocystis jirovecii	0.008	1	1209962	no rank,Pneumocystis jirovecii SE8
0.0056	0.00555556	1	0	0	0	264688	Trichormus				0.008	0.008	1	0	0	0	35517	Eubacterium brachy	0.008	1	1321814	no rank,Eubacterium brachy ATCC 33089
0.0056	0.00555556	1	0	0	0	1569	Sporosarcina				0.004	0.00793726	2	0	0	0	29360	Cellulosilyticum lentocellum	0.00793726	2	642492	no rank,Clostridium lentocellum DSM 5427
0.0055	0.00552486	1	0	0	0	35800	Nitrospina				0.0079	0.00793651	1	0	0	0	4903	Cyberlindnera jadinii	0.00793651	1	1128122	no rank,Cyberlindnera jadinii NBRC 0988
0.0054	0.00543478	1	0	0	0	29330	Alicyclobacillus				0.0079	0.00793651	1	0	0	0	37328	Nocardia carnea	0.00793651	1	1206726	no rank,Nocardia carnea NBRC 14403
0.0054	0.00543478	1	0	0	0	46077	Astrammina				0.0039	0.00788624	2	0	0	0	1196095	Gilliamella apicola
0.0054	0.00540541	1	0	0	0	196081	Scardovia				0.0079	0.00787402	1	0	0	0	178747	Metschnikowia fructicola	0.00787402	1	1200864	no rank,Metschnikowia fructicola 277
0.0054	0.00537634	1	0	0	0	404	Methylobacillus				0.0039	0.00785292	2	0	0	0	5827	Plasmodium cynomolgi	0.00785292	2	1120755	no rank,Plasmodium cynomolgi strain B
0.0053	0.00531915	1	0	0	0	780	Rickettsia				0.0039	0.00785292	2	0	0	0	29371	Clostridium termitidis	0.00785292	2	1195236	no rank,Clostridium termitidis CT1112
0.0053	0.00529101	1	0	0	0	153027	Desulforegula				0.0078	0.0078125	1	0	0	0	985782	Moumouvirus	0.0078125	1	1269028	no rank,Acanthamoeba polyphaga moumouvirus
0.0053	0.00529101	1	0	0	0	227388	Thermodesulfobium				0.0039	0.00778788	2	0	0	0	1189620	Flavobacterium sp. ACAM 123
0.0053	0.00529101	1	0	0	0	32257	Kingella				0.0078	0.00775194	1	0	0	0	29430	Acinetobacter haemolyticus
0.0053	0.00529101	1	0	0	0	35719	Thielavia				0.0078	0.00775194	1	0	0	0	34073	Variovorax paradoxus	0.00775194	1	595537	no rank,Variovorax paradoxus EPS
0.0053	0.00526316	1	0	0	0	28261	Thermodesulfovibrio				0.0078	0.00775194	1	0	0	0	29348	[Clostridium] spiroforme	0.00775194	1	428126	no rank,Clostridium spiroforme DSM 1552
0.0053	0.00526316	1	0	0	0	123375	Solobacterium				0.0078	0.00775194	1	0	0	0	5016	Bipolaris maydis
0.0052	0.00520833	1	0	0	0	129577	Oceanimonas				0.0039	0.00772247	2	0	0	0	80884	Colletotrichum higginsianum	0.00772247	2	759273	no rank,Colletotrichum higginsianum IMI 349063
0.0052	0.00520833	1	0	0	0	379	Rhizobium				0.0039	0.00770945	2	0	0	0	1173026	Gloeocapsa sp. PCC 7428
0.0052	0.00518135	1	0	0	0	651660	Paenisporosarcina				0.0077	0.00769231	1	0	0	0	6035	Encephalitozoon cuniculi
0.0052	0.00518135	1	0	0	0	583	Proteus				0.0038	0.00764888	2	0	0	0	140110	Nectria haematococca	0.00764888	2	660122	no rank,Nectria haematococca mpVI 77-13-4
0.0052	0.00518135	1	0	0	0	461281	Ogataea				0.0038	0.00763403	2	0	0	0	5217	Tremella mesenterica	0.00763403	2	578456	no rank,Tremella mesenterica DSM 1558
0.0052	0.00518135	1	0	0	0	647744	Indibacter				0.0076	0.00763359	1	0	0	0	1014	Weeksella virosa	0.00763359	1	865938	no rank,Weeksella virosa DSM 16922
0.0052	0.00518135	1	0	0	0	109168	Desulfotalea				0.0076	0.00763359	1	0	0	0	1335	Streptococcus equinus	0.00763359	1	525379	no rank,Streptococcus equinus ATCC 9812
0.0052	0.00515464	1	0	0	0	544	Citrobacter				0.0076	0.00763359	1	0	0	0	1267211	Sediminibacterium sp. C3
0.0052	0.00515464	1	0	0	0	5324	Trametes				0.0038	0.0076193	2	0	0	0	1465756	Peptoniphilus grossensis	0.0076193	2	1118057	no rank,Peptoniphilus grossensis ph5
0.0051	0.00512821	1	0	0	0	379899	Niabella				0.0038	0.0076193	2	0	0	0	5145	Podospora anserina	0.0076193	2	515849	no rank,Podospora anserina S mat+
0.0051	0.00510204	1	0	0	0	1068	Rhodomicrobium				0.0038	0.0076193	2	0	0	0	422289	Beggiatoa sp. PS
0.0051	0.00510204	1	0	0	0	407951	Neofusicoccum				0.0038	0.0076193	2	0	0	0	5763	Naegleria fowleri
0.0051	0.00507614	1	0	0	0	59753	Alcanivorax				0.0038	0.0076193	2	0	0	0	83344	Pseudocercospora fijiensis	0.0076193	2	383855	no rank,Pseudocercospora fijiensis CIRAD86
0.0051	0.00507614	1	0	0	0	1378	Gemella				0.0038	0.00757576	2	0	0	0	291112	Photorhabdus asymbiotica
0.0051	0.00507614	1	0	0	0	28895	Thermoanaerobacterium				0.0076	0.00757576	1	0	0	0	257275	Nocardia thailandica	0.00757576	1	1206740	no rank,Nocardia thailandica NBRC 100428
0.0051	0.00505051	1	0	0	0	5579	Aureobasidium				0.0076	0.00757576	1	0	0	0	447254	Neotyphodium gansuense
0.005	0.00502513	1	1	0	0	1330547	Kosakonia				0.0076	0.00757576	1	0	0	0	1490	[Clostridium] bifermentans
0.005	0.005	1	0	0	0	40443	Gloeophyllum				0.0038	0.00757576	2	0	0	0	452623	Pseudoclavibacter soli	0.00757576	2	1123013	no rank,Pseudoclavibacter soli DSM 23366
0.005	0.005	1	0	0	0	312278	Emticicia				0.0076	0.00757576	1	0	0	0	195	Campylobacter coli
0.005	0.00497512	1	0	0	0	1030	Thiothrix				0.0076	0.00757576	1	0	0	0	1229752	Campylobacter phage CP30A
0.005	0.00495049	1	0	0	0	83618	Pseudoxanthomonas				0.0038	0.00757576	2	0	0	0	656519	Halanaerobium hydrogeniformans
0.005	0.00495049	1	0	0	0	29465	Veillonella				0.0038	0.00757576	2	0	0	0	36331	Pythium irregulare	0.00757576	2	1223557	no rank,Pythium irregulare DAOM BR486
0.005	0.00495049	1	0	0	0	1165076	Imtechella				0.0038	0.00757576	2	0	0	0	13373	Burkholderia mallei	0.00378788	1	1382517	no rank,Burkholderia mallei A188
0.0049	0.00492611	1	0	0	0	340096	Tuberibacillus				0.0076	0.00757576	1	0	0	0	1465766	Paenibacillus senegalensis	0.00757576	1	1033743	no rank,Paenibacillus senegalensis JC66
0.0049	0.00492611	1	0	0	0	155493	Gallibacterium				0.0038	0.00757576	2	0	0	0	971	Selenomonas ruminantium	0.00757576	2	927704	no rank,Selenomonas ruminantium subsp. lactilytica TAM6421
0.0049	0.00492611	1	0	0	0	599838	Fibroporia				0.0038	0.00757576	2	0	0	0	1235796	Firmicutes bacterium M10-2
0.0049	0.00487805	1	0	0	0	444051	Mesoflavibacter				0.0038	0.00757576	2	0	0	0	95605	Azospirillum sp. B4
0.0049	0.00487805	1	0	0	0	68335	Coprothermobacter				0.0076	0.00757576	1	0	0	0	668331	Raphidiopsis brookii	0.00757576	1	533247	no rank,Raphidiopsis brookii D9
0.0049	0.00485437	1	0	0	0	1111	Porphyrobacter				0.0038	0.00757576	2	0	0	0	5346	Coprinopsis cinerea	0.00757576	2	240176	no rank,Coprinopsis cinerea okayama7#130
0.0048	0.00483092	1	0	0	0	59	Vitreoscilla				0.0076	0.00757576	1	0	0	0	58135	Desulfotomaculum kuznetsovii	0.00757576	1	760568	no rank,Desulfotomaculum kuznetsovii DSM 6115
0.0048	0.00483092	1	0	0	0	28236	Petrotoga				0.0076	0.00757576	1	0	0	0	1273750	Halovirus HHTV-1
0.0048	0.00480769	1	0	0	0	367188	Haladaptatus				0.0038	0.00757576	2	0	0	0	866546	Schizosaccharomyces cryophilus	0.00757576	2	653667	no rank,Schizosaccharomyces cryophilus OY26
0.0047	0.00473934	1	0	0	0	5010	Taphrina				0.0076	0.00757576	1	0	0	0	5551	Trichophyton rubrum	0.00757576	1	559305	no rank,Trichophyton rubrum CBS 118892
0.0047	0.00471698	1	0	0	0	515417	Amphritea				0.0038	0.00757576	2	0	0	0	5022	Leptosphaeria maculans	0.00757576	2	985895	no rank,Leptosphaeria maculans JN3
0.0047	0.00469484	1	0	0	0	141948	Thermomonas				0.0038	0.00757576	2	0	0	0	1037530	Periglandula ipomoeae	0.00757576	2	1037531	no rank,Periglandula ipomoeae IasaF13
0.0047	0.00469484	1	0	0	0	766502	Millerozyma				0.0038	0.00757576	2	0	0	0	803	Bartonella quintana
0.0047	0.00469484	1	0	0	0	10492	Ranavirus				0.0038	0.00757576	2	0	0	0	4896	Schizosaccharomyces pombe	0.00757576	2	284812	no rank,Schizosaccharomyces pombe 972h-
0.0047	0.00469484	1	0	0	0	2433	Roseobacter				0.0076	0.00757576	1	0	0	0	41058	Aspergillus sojae	0.00757576	1	927772	no rank,Aspergillus sojae NBRC 4239
0.0047	0.0046729	1	0	0	0	271087	Geopsychrobacter				0.0075	0.0075188	1	0	0	0	1379281	Desulfonauticus sp. A7A
0.0047	0.00465116	1	0	0	0	2263	Thermococcus				0.0075	0.00746269	1	0	0	0	100027	Hysterium pulicare	0.00746269	1	1136866	no rank,Hysterium pulicare CBS 123377
0.0046	0.00462963	1	0	0	0	417127	Zunongwangia				0.0074	0.00740741	1	0	0	0	1391	Aneurinibacillus aneurinilyticus	0.00740741	1	649747	no rank,Aneurinibacillus aneurinilyticus ATCC 12856
0.0046	0.00462963	1	0	0	0	139276	Dacryopinax				0.0074	0.00735294	1	0	0	0	5661	Leishmania donovani
0.0046	0.00462963	1	0	0	0	305899	Endozoicomonas				0.0074	0.00735294	1	0	0	0	391598	Flavobacteria bacterium BAL38
0.0046	0.00462963	1	0	0	0	336827	Rhodonellum				0.0074	0.00735294	1	0	0	0	28072	Nostoc sp. PCC 7524
0.0046	0.00460829	1	0	0	0	264995	Anaerofustis				0.0073	0.00729927	1	0	0	0	1219382	Acinetobacter nectaris	0.00729927	1	1392540	no rank,Acinetobacter nectaris CIP 110549
0.0046	0.00460829	1	0	0	0	168694	Salinispora				0.0073	0.00729927	1	0	0	0	1638	Listeria ivanovii
0.0046	0.00458716	1	0	0	0	274591	Hoeflea				0.0071	0.00714286	1	0	0	0	131568	Kineococcus radiotolerans	0.00714286	1	266940	no rank,Kineococcus radiotolerans SRS30216 = ATCC BAA-149
0.0045	0.00454545	1	0	0	0	4910	Kluyveromyces				0.0071	0.00714286	1	0	0	0	748653	Thioalkalivibrio sp. ALJ17
0.0045	0.00454545	1	0	0	0	2172	Methanobrevibacter				0.0071	0.0070922	1	0	0	0	33018	Sporolactobacillus laevolacticus	0.0070922	1	1395513	no rank,Sporolactobacillus laevolacticus DSM 442
0.0045	0.00454545	1	0	0	0	34067	Cycloclasticus				0.0071	0.0070922	1	0	0	0	990068	Lebetimonas sp. JH292
0.0045	0.00452489	1	0	0	0	28453	Sphingobacterium				0.007	0.00699301	1	0	0	0	2261	Pyrococcus furiosus
0.0045	0.0045045	1	0	0	0	4953	Zygosaccharomyces				0.0069	0.00694444	1	0	0	0	1094755	Bartonella sp. DB5-6
0.0045	0.00448431	1	0	0	0	177399	Anaerophaga				0.0069	0.00694444	1	0	0	0	477666	Bacteroides graminisolvens	0.00694444	1	1121097	no rank,Bacteroides graminisolvens DSM 19988
0.0045	0.00446429	1	0	0	0	44474	Pleurocapsa				0.0069	0.00694444	1	0	0	0	62088	Borrelia valaisiana	0.00694444	1	445987	no rank,Borrelia valaisiana VS116
0.0045	0.00446429	1	0	0	0	101191	Methanomethylovorans				0.0069	0.00694444	1	0	0	0	1131707	Sphaerochaeta pleomorpha	0.00694444	1	158190	no rank,Sphaerochaeta pleomorpha str. Grapes
0.0045	0.00446429	1	0	0	0	958	Bdellovibrio				0.0069	0.00694444	1	0	0	0	88916	Borrelia spielmanii
0.0044	0.00444444	1	0	0	0	409304	Candidatus Ishikawaella				0.0069	0.00694444	1	0	0	0	5949	Stylonychia lemnae	0.00694444	1	755200	no rank,Stylonychia lemnae 2x8/2
0.0044	0.00444444	1	0	0	0	28065	Rhodoferax				0.0069	0.00689655	1	0	0	0	1757	Thermoanaerobacter ethanolicus	0.00689655	1	589861	no rank,Thermoanaerobacter ethanolicus CCSD1
0.0044	0.00442478	1	0	0	0	1380	Atopobium				0.0069	0.00689655	1	0	0	0	419435	Glypta fumiferanae ichnovirus
0.0044	0.00440529	1	0	0	0	29909	Tolypocladium				0.0069	0.00689655	1	0	0	0	1051613	Verticillium alfalfae	0.00689655	1	526221	no rank,Verticillium alfalfae VaMs.102
0.0044	0.00438596	1	0	0	0	300418	Catellicoccus				0.0069	0.00689655	1	0	0	0	189691	Paenibacillus elgii	0.00689655	1	1007103	no rank,Paenibacillus elgii B69
0.0044	0.00438596	1	0	0	0	1091	Chlorobium				0.0068	0.00684932	1	0	0	0	219748	Clostridium tunisiense	0.00684932	1	1233099	no rank,Clostridium tunisiense TJ
0.0044	0.00438596	1	0	0	0	768	Anaplasma				0.0068	0.00684932	1	0	0	0	163908	Anabaena sp. PCC 7108
0.0044	0.00436681	1	0	0	0	483074	Baudoinia				0.0068	0.00684932	1	0	0	0	5875	Theileria parva	0.00684932	1	333668	no rank,Theileria parva strain Muguga
0.0043	0.00434783	1	0	0	0	182709	Oceanobacillus				0.0068	0.00684932	1	0	0	0	413888	Caldicellulosiruptor hydrothermalis	0.00684932	1	632292	no rank,Caldicellulosiruptor hydrothermalis 108
0.0043	0.0042735	1	0	0	0	2273	Desulfurococcus				0.0068	0.00680272	1	0	0	0	1167637	Gillisia marina
0.0043	0.0042735	1	0	0	0	191303	Turicibacter				0.0068	0.00680272	1	0	0	0	1639	Listeria monocytogenes
0.0043	0.00425532	1	0	0	0	29574	Taylorella				0.0068	0.00680272	1	0	0	0	1148786	Diplosphaera colitermitum	0.00680272	1	278957	no rank,Diplosphaera colitermitum TAV2
0.0043	0.00425532	1	0	0	0	178469	Arenibacter				0.0067	0.00671141	1	0	0	0	42879	Methanococcus aeolicus	0.00671141	1	419665	no rank,Methanococcus aeolicus Nankai-3
0.0043	0.00425532	1	0	0	0	189330	Dorea				0.0067	0.00671141	1	0	0	0	86049	Cladophialophora carrionii	0.00671141	1	1279043	no rank,Cladophialophora carrionii CBS 160.54
0.0043	0.00425532	1	0	0	0	1203	Scytonema				0.0067	0.00671141	1	0	0	0	1042376	Flavobacteriaceae bacterium S85
0.0042	0.00423729	1	0	0	0	629	Yersinia				0.0067	0.00671141	1	0	0	0	72359	Trachipleistophora hominis
0.0042	0.00421941	1	0	0	0	659693	Oceanibaculum				0.0067	0.00671141	1	0	0	0	348842	Desulfovirgula thermocuniculi	0.00671141	1	1121468	no rank,Desulfovirgula thermocuniculi DSM 16036
0.0042	0.00421941	1	0	0	0	332102	Fluviicola				0.0067	0.00666667	1	0	0	0	504483	Spirochaeta cellobiosiphila	0.00666667	1	1123275	no rank,Spirochaeta cellobiosiphila DSM 17781
0.0042	0.00421941	1	0	0	0	693996	Alphacoronavirus				0.0066	0.00662252	1	0	0	0	657445	Francisella noatunensis
0.0042	0.00421941	1	0	0	0	33042	Coprococcus				0.0066	0.00662252	1	0	0	0	555500	Galbibacter marinus
0.0042	0.00421941	1	0	0	0	471798	Shimazuella				0.0066	0.00657895	1	0	0	0	487797	Flavobacteria bacterium MS024-3C
0.0042	0.00421941	1	0	0	0	1205	Trichodesmium				0.0066	0.00657895	1	0	0	0	1376	Aerococcus urinae	0.00657895	1	866775	no rank,Aerococcus urinae ACS-120-V-Col10a
0.0042	0.00421941	1	0	0	0	75309	Rhodanobacter				0.0066	0.00657895	1	0	0	0	558170	Salinicoccus carnicancri	0.00657895	1	1235755	no rank,Salinicoccus carnicancri Crm
0.0042	0.00421941	1	0	0	0	42417	Halobacteroides				0.0066	0.00657895	1	0	0	0	1295609	Thermodesulfobacterium geofontis	0.00657895	1	795359	no rank,Thermodesulfobacterium geofontis OPF15
0.0042	0.00420168	1	0	0	0	2316	Methanosphaera				0.0066	0.00657895	1	0	0	0	858812	Pseudocercospora pini-densiflorae	0.00657895	1	1367541	no rank,Pseudocercospora pini-densiflorae CBS 125139
0.0042	0.00420168	1	0	0	0	48075	Marinobacterium				0.0065	0.00653595	1	0	0	0	47715	Lactobacillus rhamnosus
0.0042	0.00420168	1	0	0	0	2053	Gordonia				0.0065	0.00649351	1	0	0	0	111012	Lecanosticta acicola	0.00649351	1	1367079	no rank,Lecanosticta acicola CBS 871.95
0.0042	0.0041841	1	0	0	0	46239	Mesoplasma				0.0065	0.00649351	1	0	0	0	447106	Leptospira licerasiae
0.0042	0.0041841	1	0	0	0	1434049	Thermophagus				0.0065	0.00649351	1	0	0	0	358743	Clostridium citroniae	0.00649351	1	742733	no rank,Clostridium citroniae WAL-17108
0.0042	0.0041841	1	0	0	0	69474	Orientia				0.0065	0.00645161	1	0	0	0	1130317	euryarchaeote SCGC AAA261-E04
0.0041	0.00413223	1	0	0	0	32205	Leptonema				0.0065	0.00645161	1	0	0	0	33917	Microbacterium barkeri	0.00645161	1	1197720	no rank,Microbacterium barkeri 2011-R4
0.0041	0.00411523	1	0	0	0	1234605	Gayadomonas				0.0065	0.00645161	1	0	0	0	53443	Blautia hydrogenotrophica	0.00645161	1	476272	no rank,Blautia hydrogenotrophica DSM 10507
0.0041	0.00411523	1	0	0	0	52607	Xenococcus				0.0064	0.00641026	1	0	0	0	119864	Marinomonas mediterranea	0.00641026	1	717774	no rank,Marinomonas mediterranea MMB-1
0.0041	0.00409836	1	0	0	0	85265	Phaeospirillum				0.0064	0.00641026	1	0	0	0	1624	Lactobacillus salivarius
0.0041	0.00409836	1	0	0	0	246861	Grimontia				0.0064	0.00641026	1	0	0	0	1087449	Aquimarina agarilytica	0.00641026	1	620914	no rank,Aquimarina agarilytica ZC1
0.0041	0.00406504	1	0	0	0	13034	Dactylococcopsis				0.0064	0.00641026	1	0	0	0	480	Moraxella catarrhalis
0.0041	0.00406504	1	0	0	0	40544	Sutterella				0.0064	0.00636943	1	0	0	0	699262	Microgenomates bacterium SCGC AAA011-L6
0.0041	0.00406504	1	0	0	0	49279	Gelidibacter				0.0063	0.00628931	1	0	0	0	190	Aquaspirillum serpens	0.00628931	1	1121004	no rank,Aquaspirillum serpens DSM 68
0.0041	0.00406504	1	0	0	0	11646	Lentivirus				0.0063	0.00625	1	0	0	0	431554	Spirosoma spitsbergense	0.00625	1	1123278	no rank,Spirosoma spitsbergense DSM 19989
0.004	0.00403226	1	0	0	0	49009	Myceliophthora				0.0063	0.00625	1	0	0	0	161360	Planococcus antarcticus	0.00625	1	1185653	no rank,Planococcus antarcticus DSM 14505
0.004	0.00403226	1	0	0	0	49277	Psychroserpens				0.0063	0.00625	1	0	0	0	157691	Leptotrichia shahii	0.00625	1	1122172	no rank,Leptotrichia shahii DSM 19757
0.004	0.00401606	1	0	0	0	42360	Daldinia				0.0062	0.00621118	1	0	0	0	316997	Rubrivivax benzoatilyticus	0.00621118	1	987059	no rank,Rubrivivax benzoatilyticus JA2 = ATCC BAA-35
0.004	0.004	1	0	0	0	59195	Rickettsiella				0.0062	0.00621118	1	0	0	0	397290	Lachnospiraceae bacterium A2
0.004	0.004	1	0	0	0	308865	Elizabethkingia				0.0062	0.00621118	1	0	0	0	715451	Alteromonas sp. SN2
0.004	0.00398406	1	0	0	0	81055	Wolfiporia				0.0062	0.00617284	1	0	0	0	28183	Leptospira santarosai	0.00617284	1	1049975	no rank,Leptospira santarosai serovar Arenal
0.004	0.00395257	1	0	0	0	293431	Haloquadratum				0.0062	0.00617284	1	0	0	0	941058	Bacillus phage SP10
0.004	0.00395257	1	0	0	0	29849	Gaeumannomyces				0.0062	0.00617284	1	0	0	0	1144316	Chryseobacterium sp. CF314
0.0039	0.00392157	1	0	0	0	459520	Neptuniibacter				0.0062	0.00617284	1	0	0	0	43657	Pseudoalteromonas luteoviolacea	0.00617284	1	1268239	no rank,Pseudoalteromonas luteoviolacea B = ATCC 29581
0.0039	0.00392157	1	0	0	0	71962	Omphalotus				0.0061	0.00609756	1	0	0	0	202698	Punctularia strigosozonata	0.00609756	1	741275	no rank,Punctularia strigosozonata HHB-11173 SS5
0.0039	0.00390625	1	0	0	0	63399	Arthroderma				0.0061	0.00609756	1	0	0	0	1249480	uncultured Sulfuricurvum sp. RIFRC-1
0.0039	0.00390625	1	0	0	0	252965	Mahella				0.0061	0.00606061	1	0	0	0	202747	Sulfurimonas autotrophica	0.00606061	1	563040	no rank,Sulfurimonas autotrophica DSM 16294
0.0039	0.00390625	1	0	0	0	131316	Passalora				0.0061	0.00606061	1	0	0	0	1385935	Leptolyngbya sp. Heron Island J
0.0039	0.00390625	1	0	0	0	28231	Geobacter				0.006	0.0060241	1	0	0	0	57029	Psychroflexus torquis	0.0060241	1	313595	no rank,Psychroflexus torquis ATCC 700755
0.0039	0.00389105	1	0	0	0	43220	Capronia				0.006	0.0060241	1	0	0	0	28184	Leptospira weilii	0.0060241	1	1218598	no rank,Leptospira weilii serovar Ranarum str. ICFT
0.0039	0.00387597	1	0	0	0	46631	Picrophilus				0.006	0.00595238	1	0	0	0	982	Cytophaga fermentans
0.0039	0.00387597	1	0	0	0	76886	Caldivirga				0.006	0.00595238	1	0	0	0	36911	Clavispora lusitaniae
0.0039	0.003861	1	0	0	0	413496	Cronobacter				0.0059	0.00591716	1	0	0	0	195907	Gillisia limnaea	0.00591716	1	865937	no rank,Gillisia limnaea DSM 15749
0.0039	0.003861	1	0	0	0	5706	Phytomonas				0.0059	0.00591716	1	0	0	0	1137848	Clostridium arbusti	0.00591716	1	545243	no rank,Clostridium arbusti SL206
0.0038	0.00384615	1	0	0	0	256319	Chlorobaculum				0.0059	0.00588235	1	0	0	0	313603	Maribacter sp. HTCC2170
0.0038	0.00384615	1	0	0	0	4815	Spizellomyces				0.0059	0.00588235	1	0	0	0	43769	Corynebacterium propinquum	0.00588235	1	1121367	no rank,Corynebacterium propinquum DSM 44285
0.0038	0.00384615	1	0	0	0	39948	Dialister				0.0059	0.00588235	1	0	0	0	104176	Oscillochloris trichoides	0.00588235	1	765420	no rank,Oscillochloris trichoides DG-6
0.0038	0.00383142	1	0	0	0	281119	Candidatus Amoebophilus				0.0058	0.00584795	1	0	0	0	857392	Marinilabilia sp. AK2
0.0038	0.00383142	1	0	0	0	143452	Pseudoperonospora				0.0058	0.00584795	1	0	0	0	263906	Methanolinea tarda	0.00584795	1	882090	no rank,Methanolinea tarda NOBI-1
0.0038	0.00383142	1	0	0	0	93810	Togninia				0.0058	0.00581395	1	0	0	0	1163670	Bacteroides sp. 14(A)
0.0038	0.00383142	1	0	0	0	497726	Nitrososphaera				0.0058	0.00581395	1	0	0	0	693075	Caldisericum exile	0.00581395	1	511051	no rank,Caldisericum exile AZM16c01
0.0038	0.00383142	1	0	0	0	1470349	Candidatus Stoquefichus				0.0058	0.00578035	1	0	0	0	39496	Eubacterium ventriosum	0.00578035	1	411463	no rank,Eubacterium ventriosum ATCC 27560
0.0038	0.00383142	1	0	0	0	86331	Mogibacterium				0.0058	0.00578035	1	0	0	0	1307761	Spirochaeta sp. L21-RPul-D2
0.0038	0.00383142	1	0	0	0	64	Herpetosiphon				0.0058	0.00578035	1	0	0	0	420645	Lactobacillus equicursoris	0.00578035	1	1211775	no rank,Lactobacillus equicursoris CIP 110162
0.0038	0.00383142	1	0	0	0	261933	Pleomorphomonas				0.0058	0.00578035	1	0	0	0	411489	Clostridium sp. L2-50
0.0038	0.00383142	1	0	0	0	5159	Ophiostoma				0.0058	0.00578035	1	0	0	0	997346	Desmospora sp. 8437
0.0038	0.00383142	1	0	0	0	175304	Lentibacillus				0.0057	0.00574713	1	0	0	0	266805	Microbulbifer variabilis	0.00574713	1	1279017	no rank,Microbulbifer variabilis ATCC 700307
0.0038	0.00381679	1	0	0	0	10842	Microvirus				0.0057	0.00571429	1	0	0	0	333113	Mycosphaerella sp. Ston1
0.0038	0.00380228	1	0	0	0	35235	Vavraia				0.0057	0.00571429	1	0	0	0	1161401	Maricaulis sp. JL2009
0.0038	0.00380228	1	0	0	0	1873	Micromonospora				0.0057	0.00571429	1	0	0	0	1465	Brevibacillus laterosporus	0.00571429	1	1121121	no rank,Brevibacillus laterosporus DSM 25
0.0038	0.00380228	1	0	0	0	191028	Leisingera				0.0057	0.00571429	1	0	0	0	1830	Rhodococcus ruber	0.00571429	1	1278076	no rank,Rhodococcus ruber BKS 20-38
0.0038	0.00378788	1	0	0	0	285810	Pyrenochaeta				0.0057	0.00568182	1	0	0	0	1280666	Butyrivibrio sp. AE3009
0.0038	0.00378788	1	0	0	0	873565	Diplorickettsia				0.0056	0.00564972	1	0	0	0	53358	Intrasporangium calvum	0.00564972	1	710696	no rank,Intrasporangium calvum DSM 43043
0.0038	0.00378788	1	0	0	0	359407	Methylotenera				0.0056	0.00564972	1	0	0	0	856	Fusobacterium varium	0.00564972	1	469618	no rank,Fusobacterium varium ATCC 27725
0.0038	0.00378788	1	0	0	0	28105	Sinorhizobium				0.0056	0.00564972	1	0	0	0	5541	Thermomyces lanuginosus	0.00564972	1	1158138	no rank,Thermomyces lanuginosus SSBP
0.0038	0.00378788	1	0	0	0	329857	Cohnella				0.0056	0.00564972	1	0	0	0	33047	Bartonella vinsonii
0.0038	0.00378788	1	0	0	0	893	Desulfobulbus				0.0056	0.00564972	1	0	0	0	54307	Planktothrix prolifica
0.0038	0.00378788	1	0	0	0	187144	Caldithrix				0.0056	0.00564972	1	0	0	0	1128427	filamentous cyanobacterium ESFC-1
0.0038	0.00378788	1	0	0	0	226991	Cyphellophora				0.0056	0.00561798	1	0	0	0	1283	Staphylococcus haemolyticus
0.0038	0.00378788	1	0	0	0	528	Ochrobactrum				0.0056	0.00558659	1	0	0	0	52584	Brachyspira pilosicoli
0.0038	0.00378788	1	0	0	0	1011	Sporocytophaga				0.0056	0.00555556	1	0	0	0	187452	Pediococcus claussenii	0.00555556	1	701521	no rank,Pediococcus claussenii ATCC BAA-344
0.0038	0.00378788	1	0	0	0	63742	Natrialba				0.0056	0.00555556	1	0	0	0	1305836	Sporosarcina sp. EUR3 2.2.2
0.0038	0.00378788	1	0	0	0	906	Megasphaera				0.0056	0.00555556	1	0	0	0	588726	Kazachstania naganishii	0.00555556	1	1071383	no rank,Kazachstania naganishii CBS 8797
0.0038	0.00378788	1	0	0	0	377315	Mariprofundus				0.0056	0.00555556	1	0	0	0	1287086	Mesorhizobium sp. L103C120A0
0.0038	0.00378788	1	0	0	0	53457	Janibacter				0.0056	0.00555556	1	0	0	0	1164	Trichormus azollae	0.00555556	1	551115	no rank,'Nostoc azollae' 0708
0.0038	0.00378788	1	0	0	0	35089	Gregarina				0.0055	0.00552486	1	0	0	0	263815	Pneumocystis murina
0.0038	0.00378788	1	0	0	0	32207	Rothia				0.0055	0.00552486	1	0	0	0	38293	Photobacterium damselae
0.0038	0.00378788	1	0	0	0	48736	Ralstonia				0.0055	0.00552486	1	0	0	0	1131269	Nitrospina sp. AB-629-B18
0.0038	0.00378788	1	0	0	0	53335	Pantoea				0.0055	0.00552486	1	0	0	0	27978	Nosema bombycis	0.00552486	1	578461	no rank,Nosema bombycis CQ1
0.0038	0.00378788	1	0	0	0	75687	Neptunomonas				0.0055	0.00549451	1	0	0	0	31958	Amycolatopsis orientalis	0.00549451	1	1337958	no rank,Amycolatopsis orientalis DSM 46075
0.0038	0.00378788	1	0	0	0	46769	Cenarchaeum				0.0055	0.00549451	1	0	0	0	1380384	Tenacibaculum sp. 47A_GOM-205m
0.0038	0.00378788	1	0	0	0	2357	Desulfomonile				0.0055	0.00549451	1	0	0	0	363858	Paenibacillus panacisoli	0.00549451	1	1122922	no rank,Paenibacillus panacisoli DSM 21345
0.0038	0.00378788	1	0	0	0	81	Hyphomicrobium				0.0054	0.00543478	1	0	0	0	1304	Streptococcus salivarius	0.00543478	1	347253	no rank,Streptococcus salivarius JIM8777
0.0038	0.00378788	1	0	0	0	586	Providencia				0.0054	0.00543478	1	0	0	0	1450	Alicyclobacillus acidoterrestris	0.00543478	1	1356854	no rank,Alicyclobacillus acidoterrestris ATCC 49025
0.0038	0.00378788	1	0	0	0	158846	Megamonas				0.0054	0.00543478	1	0	0	0	46078	Astrammina rara
0.0038	0.00378788	1	0	0	0	241421	Crinalium				0.0054	0.00540541	1	0	0	0	78259	Scardovia inopinata	0.00540541	1	641146	no rank,Scardovia inopinata F0304
0.0038	0.00378788	1	0	0	0	13562	Heterobasidion				0.0054	0.00540541	1	0	0	0	50743	unidentified eubacterium SCB49
0.0038	0.00378788	1	0	0	0	1462351	Candidatus Aerophobus				0.0054	0.00540541	1	0	0	0	1137268	Nocardiopsis sp. CNT312
0.0038	0.00378788	1	0	0	0	148959	Wallemia				0.0054	0.00540541	1	0	0	0	1121960	Halomonas zhanjiangensis	0.00540541	1	574966	no rank,Halomonas zhanjiangensis DSM 21076
0.0038	0.00378788	1	0	0	0	28228	Colwellia				0.0054	0.00537634	1	0	0	0	1288120	Anaerococcus senegalensis	0.00537634	1	1033733	no rank,Anaerococcus senegalensis JC48
0.0038	0.00378788	1	0	0	0	68288	Cyclobacterium				0.0054	0.00537634	1	0	0	0	405	Methylobacillus flagellatus	0.00537634	1	265072	no rank,Methylobacillus flagellatus KT
0.0038	0.00378788	1	0	0	0	31983	Helcococcus				0.0054	0.00537634	1	0	0	0	84030	Clostridium saccharolyticum	0.00537634	1	610130	no rank,Clostridium saccharolyticum WM1
0.0038	0.00378788	1	0	0	0	282132	Candidatus Protochlamydia				0.0053	0.00534759	1	0	0	0	1112209	Psychrobacter sp. PAMC 21119
0.0038	0.00378788	1	0	0	0	5094	Talaromyces				0.0053	0.00531915	1	0	0	0	1223307	Streptomyces sp. PVA 94-07
0.0038	0.00378788	1	0	0	0	570266	Methanocella				0.0053	0.00531915	1	0	0	0	669	Vibrio harveyi	0.00531915	1	1219071	no rank,Vibrio harveyi NBRC 15634 = ATCC 14126
0.0038	0.00378788	1	0	0	0	456826	Candidatus Cloacimonas				0.0053	0.00531915	1	0	0	0	35790	Rickettsia japonica	0.00531915	1	652620	no rank,Rickettsia japonica YH
0.0038	0.00378788	1	0	0	0	262406	Thermobaculum				0.0053	0.00529101	1	0	0	0	153026	Desulforegula conservatrix	0.00529101	1	1304885	no rank,Desulforegula conservatrix Mb1Pa
0.0038	0.00378788	1	0	0	0	114627	Alkaliphilus				0.0053	0.00529101	1	0	0	0	184064	Thermodesulfobium narugense	0.00529101	1	747365	no rank,Thermodesulfobium narugense DSM 14796
0.0038	0.00378788	1	0	0	0	12036	Luteovirus				0.0053	0.00529101	1	0	0	0	504	Kingella kingae	0.00529101	1	1348237	no rank,Kingella kingae KK238
0.0038	0.00378788	1	0	0	0	1678	Bifidobacterium				0.0053	0.00529101	1	0	0	0	35720	Thielavia terrestris	0.00529101	1	578455	no rank,Thielavia terrestris NRRL 8126
0.0038	0.00378788	1	0	0	0	963	Herbaspirillum				0.0053	0.00526316	1	0	0	0	391615	gamma proteobacterium HTCC5015
0.0038	0.00378788	1	0	0	0	904	Acidaminococcus				0.0053	0.00526316	1	0	0	0	45130	Bipolaris sorokiniana	0.00526316	1	665912	no rank,Bipolaris sorokiniana ND90Pr
0.0038	0.00378788	1	0	0	0	1649	Kurthia				0.0053	0.00526316	1	0	0	0	102148	Solobacterium moorei
0.0038	0.00378788	1	0	0	0	1434006	Fretibacterium				0.0052	0.0052356	1	0	0	0	147802	Lactobacillus iners
0.0038	0.00378788	1	0	0	0	76890	Asticcacaulis				0.0052	0.0052356	1	0	0	0	2110	Mycoplasma agalactiae	0.0052356	1	1110504	no rank,Mycoplasma agalactiae 14628
0.0038	0.00378788	1	0	0	0	551759	Aromatoleum				0.0052	0.0052356	1	0	0	0	172088	Bradyrhizobium sp. th.b2
0.0038	0.00378788	1	0	0	0	239759	Alistipes				0.0052	0.0052356	1	0	0	0	102684	Streptococcus infantarius
0.0038	0.00378788	1	0	0	0	34084	Riemerella				0.0052	0.00520833	1	0	0	0	1472765	Peptoniphilus obesi	0.00520833	1	1118062	no rank,Peptoniphilus obesi ph1
0.0038	0.00378788	1	0	0	0	64968	Marinospirillum				0.0052	0.00520833	1	0	0	0	264574	Oceanimonas smirnovii	0.00520833	1	1279015	no rank,Oceanimonas smirnovii ATCC BAA-899
0.0038	0.00378788	1	0	0	0	1454725	Candidatus Caldatribacteirum				0.0052	0.00518135	1	0	0	0	584	Proteus mirabilis
[truncated: 665 more rows]

## Sheet: PLasmodium-1
K2											K2_masked			Genus.bracken
[truncated: 1,309 more rows]

## Sheet: BM
	GOTTCHA BACTERIA										PROTOZOA
[truncated: 4,592 more rows]

## Sheet: Babesia-K2
K2											K2_masked		genus.bracken
[truncated: 796 more rows]

## Sheet: PC-1
GOTTCHA Bacterua
[truncated: 2,235 more rows]

[truncated: 11 more sheets: NC-1, Mansonella, mansonella-K2, P. falciparum-2, P.fal-2-K2, Ehrlichia, Ehr-K2, Anaplasma, Anaplas-K2, Anaplasma 2, Ana-2-K2]
